# Supplementary material for: The planthopper genus Spartidelphax, a new segregate of Nearctic Delphacodes (Hemiptera, Delphacidae)
Source: Zookeys. 2014 Nov 10;(453):19–36. doi: 10.3897/zookeys.453.8369 (PMC4258625; doi:10.3897/zookeys.453.8369)
Supplement: XML Treatment for Spartidelphax [file zookeys.453.8369-treatment1.xml]

<!DOCTYPE tp:taxon-treatment
  PUBLIC "-//TaxonX//DTD Taxonomic Treatment Publishing DTD v0 20100105//EN" "tax-treatment-NSO.dtd">
<tp:taxon-treatment xmlns:tp="http://www.plazi.org/taxpub"><tp:treatment-meta><kwd-group><label>Taxon classification</label><kwd><named-content content-type="kingdom">Animalia</named-content></kwd><kwd><named-content content-type="order">Hemiptera</named-content></kwd><kwd><named-content content-type="family">Delphacidae</named-content></kwd></kwd-group><mixed-citation publication-type="journal"><person-group><name><surname>Bartlett</surname><given-names>Charles R.</given-names></name><name><surname>Webb</surname><given-names>Mick D.</given-names></name></person-group><article-title>The planthopper genus <italic><tp:taxon-name><tp:taxon-name-part taxon-name-part-type="genus">Spartidelphax</tp:taxon-name-part></tp:taxon-name></italic>, a new segregate of Nearctic <italic><tp:taxon-name><tp:taxon-name-part taxon-name-part-type="genus">Delphacodes</tp:taxon-name-part></tp:taxon-name></italic> (<tp:taxon-name><tp:taxon-name-part taxon-name-part-type="order">Hemiptera</tp:taxon-name-part></tp:taxon-name>, <tp:taxon-name><tp:taxon-name-part taxon-name-part-type="family">Delphacidae</tp:taxon-name-part></tp:taxon-name>)</article-title><source>Zookeys</source><day>10</day><month>11</month><year>2014</year><volume>2014</volume><issue>453</issue><fpage>19</fpage><lpage>36</lpage><pub-id pub-id-type="doi">10.3897/zookeys.453.8369</pub-id></mixed-citation></tp:treatment-meta><tp:nomenclature><tp:taxon-name>
                            <tp:taxon-name-part taxon-name-part-type="genus">Spartidelphax</tp:taxon-name-part>
                            <object-id xmlns:xlink="http://www.w3.org/1999/xlink" content-type="zoobank" xlink:type="simple">http://zoobank.org/FC460372-49D0-41E7-A9B1-449274706188</object-id>
                        </tp:taxon-name><tp:taxon-status xmlns:xlink="http://www.w3.org/1999/xlink" xlink:type="simple">gen. n.</tp:taxon-status></tp:nomenclature><tp:treatment-sec sec-type="Type species"><title>Type species.</title><p><italic><tp:taxon-name><tp:taxon-name-part taxon-name-part-type="genus">Delphacodes</tp:taxon-name-part> <tp:taxon-name-part taxon-name-part-type="species">penedetecta</tp:taxon-name-part></tp:taxon-name></italic> Beamer, 1950.</p></tp:treatment-sec><tp:treatment-sec sec-type="Diagnosis"><title>Diagnosis.</title><p>Body robust, stramineous with dark markings on intracarinal region of face (anterior to the Y-shaped carina of vertex), including areolet, genae, and usually also lateral portions of abdominal terga. Body not compressed (unlike <italic><tp:taxon-name><tp:taxon-name-part taxon-name-part-type="genus">Prokelisia</tp:taxon-name-part></tp:taxon-name></italic>). Head, including compound eyes, slightly larger than pronotum, vertex in dorsal view weakly projecting between eyes. Carinae of head strong and conspicuous, except median carina of vertex; median carina of frons forked on fastigium near dorsal margin of compound eye. Frons with lateral margins subparallel, narrowed between eyes. Lateral carinae of pronotum diverging, not reaching posterior margin; median carina reaching hind margin at shallow notch. Lateral carinae of mesonotum diverging, reaching posterior margin, median carina becoming obsolete in scutellum. Forewings of brachypter clear, subtruncate, leaving several tergites exposed. Apex of hind tibiae bearing 7 (3+4) spines, with 5 (2+3) on basitarsus and 4 on second tarsomere. Calcar with 18–31 teeth (<overline>x</overline> = 24.0, n=26).</p><p>Male terminalia with pygofer rather quadrate in lateral view, dorsocaudal margin of pygofer weakly projecting. Opening of pygofer broad, wider than long, with lateral margins of opening carinae, ventral margin smoothly rounded. Diaphragm strong and conspicuous, dorsal margin broadly U-shaped, bearing median, bilobed armature subtending the aedeagus, much wider than tall. Parameres exerted through broad opening in diaphragm; parameres strongly flattened, sides subparallel, strongly diverging, basal and apical angles weakly developed. Aedeagus widest in basal third, then abruptly narrowed with distal 2/3 strongly downcurved; suspensorium U-shaped, weakly apparent. Segment 10 broad, bearing strongly developed pair of weakly sinuate processes on caudal margins near lateral margins. Segment 11 about 2/3 height of segment 10.</p><p>Macropters darker than brachypters, with abdomen and lateral portion of mesonotum more strongly embrowned. Macropterous wings are clear (no dark marking at apex of clavus), exceeding length of abdomen nearly by length of abdomen.</p></tp:treatment-sec><tp:treatment-sec sec-type="Remarks"><title>Remarks.</title><!--PageBreak--><p><italic><tp:taxon-name><tp:taxon-name-part taxon-name-part-type="genus">Spartidelphax</tp:taxon-name-part> <tp:taxon-name-part taxon-name-part-type="species">penedetectus</tp:taxon-name-part></tp:taxon-name></italic> was chosen as the type species since the holotype of <italic><tp:taxon-name><tp:taxon-name-part taxon-name-part-type="genus">Delphax</tp:taxon-name-part> <tp:taxon-name-part taxon-name-part-type="species">luteivitta</tp:taxon-name-part></tp:taxon-name></italic> is in unsatisfactory condition and the lectotype of <italic><tp:taxon-name><tp:taxon-name-part taxon-name-part-type="genus">Liburnia</tp:taxon-name-part> <tp:taxon-name-part taxon-name-part-type="species">detecta</tp:taxon-name-part></tp:taxon-name></italic> could not be located (although putatively at the USNM). The holotype of <italic><tp:taxon-name><tp:taxon-name-part taxon-name-part-type="genus">Delphacodes</tp:taxon-name-part> <tp:taxon-name-part taxon-name-part-type="species">penedetecta</tp:taxon-name-part></tp:taxon-name></italic> Beamer, 1950, is at SEMC.</p><p><italic><tp:taxon-name><tp:taxon-name-part taxon-name-part-type="genus">Spartidelphax</tp:taxon-name-part></tp:taxon-name></italic> is phylogenetically placed at the base of a strongly supported clade with the genera <italic><tp:taxon-name><tp:taxon-name-part taxon-name-part-type="genus">Prokelisia</tp:taxon-name-part></tp:taxon-name></italic> Osborn, <italic><tp:taxon-name><tp:taxon-name-part taxon-name-part-type="genus">Neomegamelanus</tp:taxon-name-part></tp:taxon-name></italic> McDermott, and <italic><tp:taxon-name><tp:taxon-name-part taxon-name-part-type="genus">Tumidagena</tp:taxon-name-part></tp:taxon-name></italic> McDermott based on the phylogenetic investigation of <tp:taxon-name><tp:taxon-name-part taxon-name-part-type="family">Delphacidae</tp:taxon-name-part></tp:taxon-name> using DNA nucleotide sequence data from four genetic loci (18S rDNA, 28S rDNA, wingless and cytochrome oxidase I) and 132 coded morphological characters by <xref ref-type="bibr" rid="B34">Urban et al. (2010)</xref>. These three genera and <italic><tp:taxon-name><tp:taxon-name-part taxon-name-part-type="genus">Spartidelphax</tp:taxon-name-part></tp:taxon-name></italic> are associated with <italic><tp:taxon-name><tp:taxon-name-part taxon-name-part-type="genus">Spartina</tp:taxon-name-part></tp:taxon-name></italic> Schreb. (<tp:taxon-name><tp:taxon-name-part taxon-name-part-type="family">Poaceae</tp:taxon-name-part></tp:taxon-name>, cordgrass), and are abundant in salt marshes in eastern North America. <italic><tp:taxon-name><tp:taxon-name-part taxon-name-part-type="genus">Prokelisia</tp:taxon-name-part></tp:taxon-name></italic>, <italic><tp:taxon-name><tp:taxon-name-part taxon-name-part-type="genus">Neomegamelanus</tp:taxon-name-part></tp:taxon-name></italic>, and <italic><tp:taxon-name><tp:taxon-name-part taxon-name-part-type="genus">Tumidagena</tp:taxon-name-part></tp:taxon-name></italic> are more slender forms with their body weakly to strongly compressed, and their vertex more strongly projecting. Members of <italic><tp:taxon-name><tp:taxon-name-part taxon-name-part-type="genus">Prokelisia</tp:taxon-name-part></tp:taxon-name></italic> are most similar, including having the carinae on their frons bordered by dark (except <italic><tp:taxon-name><tp:taxon-name-part taxon-name-part-type="genus">Prokelisia</tp:taxon-name-part> <tp:taxon-name-part taxon-name-part-type="species">crocea</tp:taxon-name-part></tp:taxon-name></italic>), but they are more slender, usually with the frons broadest ventrally, parameres either distally converging or slender and diverging, and the aedeagus is usually upturned. Superficially more similar to <italic><tp:taxon-name><tp:taxon-name-part taxon-name-part-type="genus">Spartidelphax</tp:taxon-name-part></tp:taxon-name></italic> are species now placed in <italic><tp:taxon-name><tp:taxon-name-part taxon-name-part-type="genus">Muirodelphax</tp:taxon-name-part></tp:taxon-name></italic> Wagner, but North American species in this genus lack processes on segment 10. Also similar are <italic><tp:taxon-name><tp:taxon-name-part taxon-name-part-type="genus">Toya</tp:taxon-name-part></tp:taxon-name></italic> Distant, <italic><tp:taxon-name><tp:taxon-name-part taxon-name-part-type="genus">Metadelphax</tp:taxon-name-part></tp:taxon-name></italic> Wagner, and <italic><tp:taxon-name><tp:taxon-name-part taxon-name-part-type="genus">Syndelphax</tp:taxon-name-part></tp:taxon-name></italic> Fennah, but the dorsocaudal angles of the male pygofer of these genera are greatly expanded (<xref ref-type="bibr" rid="B21">Gonzon and Bartlett 2008</xref>).</p><p>In the “Key to genera of <tp:taxon-name><tp:taxon-name-part taxon-name-part-type="family">Delphacidae</tp:taxon-name-part></tp:taxon-name> North of Mexico” of <xref ref-type="bibr" rid="B9">Bartlett et al. (2014)</xref>, <italic><tp:taxon-name><tp:taxon-name-part taxon-name-part-type="genus">Spartidelphax</tp:taxon-name-part></tp:taxon-name></italic> keys to couplet 75, where <italic><tp:taxon-name><tp:taxon-name-part taxon-name-part-type="genus">Spartidelphax</tp:taxon-name-part></tp:taxon-name></italic> can be inserted in place of the entry for <italic><tp:taxon-name><tp:taxon-name-part taxon-name-part-type="genus">Delphacodes</tp:taxon-name-part> <tp:taxon-name-part taxon-name-part-type="species">detecta</tp:taxon-name-part></tp:taxon-name></italic> and <italic><tp:taxon-name><tp:taxon-name-part taxon-name-part-type="genus">Delphacodes</tp:taxon-name-part> <tp:taxon-name-part taxon-name-part-type="species">penedetecta</tp:taxon-name-part></tp:taxon-name></italic>.</p></tp:treatment-sec><tp:treatment-sec sec-type="Etymology"><title>Etymology.</title><p>The generic name is an arbitrary combination of letters formed by combining a truncation of <italic><tp:taxon-name><tp:taxon-name-part taxon-name-part-type="genus">Spartina</tp:taxon-name-part></tp:taxon-name></italic> (the host grass genus) with -<italic>delphax</italic>, a common termination used in delphacids. The name is to be treated as masculine (<italic><tp:taxon-name><tp:taxon-name-part taxon-name-part-type="genus">Delphax</tp:taxon-name-part></tp:taxon-name></italic> was affirmed as masculine by <xref ref-type="bibr" rid="B22">ICZN 1961</xref>).</p></tp:treatment-sec><tp:treatment-sec sec-type="Key to species of Spartidelphax (males)"><title>Key to species of <italic><tp:taxon-name><tp:taxon-name-part taxon-name-part-type="genus">Spartidelphax</tp:taxon-name-part></tp:taxon-name></italic> (males)</title><table-wrap content-type="key" position="anchor" orientation="portrait"><table rules="all"><tbody><tr><td rowspan="1" colspan="1">1</td><td rowspan="1" colspan="1">Aedeagus with ventral teeth or fine serrulations (Fig. <xref ref-type="fig" rid="F4">4D</xref>); vertex nearly 1.5× longer than wide; body length (brachypterous male) 2.18–2.57 mm</td><td rowspan="1" colspan="1"><bold><italic><tp:taxon-name><tp:taxon-name-part taxon-name-part-type="genus">Spartidelphax</tp:taxon-name-part> <tp:taxon-name-part taxon-name-part-type="species">penedetectus</tp:taxon-name-part></tp:taxon-name></italic></bold></td></tr><tr><td rowspan="1" colspan="1">–</td><td rowspan="1" colspan="1">Aedeagus with long rows of lateral teeth extending beyond distal third of aedeagus (Fig. <xref ref-type="fig" rid="F4">4B</xref>); vertex usually 1.3× longer than wide; body length (brachypterous male) 1.89–2.43 mm</td><td rowspan="1" colspan="1"><bold><italic><tp:taxon-name><tp:taxon-name-part taxon-name-part-type="genus">Spartidelphax</tp:taxon-name-part> <tp:taxon-name-part taxon-name-part-type="species">detectus</tp:taxon-name-part></tp:taxon-name></italic></bold></td></tr></tbody></table></table-wrap></tp:treatment-sec><tp:treatment-sec><!--Section generated to contain objects referenced in tp:taxon-treatment.--><fig id="F4" position="float" orientation="portrait"><label>Figure 4.</label><caption><p>Line art of left paramere (widest view) and aedeagus (rotated 90° clockwise, apex up) of <italic><tp:taxon-name><tp:taxon-name-part taxon-name-part-type="genus">Spartidelphax</tp:taxon-name-part> <tp:taxon-name-part taxon-name-part-type="species">detectus</tp:taxon-name-part></tp:taxon-name></italic> (Sanford, FL) and <italic><tp:taxon-name><tp:taxon-name-part taxon-name-part-type="genus">Spartidelphax</tp:taxon-name-part> <tp:taxon-name-part taxon-name-part-type="species">penedetectus</tp:taxon-name-part></tp:taxon-name></italic> (paratype, Cedar Keys, FL). <bold>A</bold> Paramere of <italic><tp:taxon-name><tp:taxon-name-part taxon-name-part-type="genus">Spartidelphax</tp:taxon-name-part> <tp:taxon-name-part taxon-name-part-type="species">detectus</tp:taxon-name-part></tp:taxon-name></italic> <bold>B</bold> aedeagus of <italic><tp:taxon-name><tp:taxon-name-part taxon-name-part-type="genus">Spartidelphax</tp:taxon-name-part> <tp:taxon-name-part taxon-name-part-type="species">detectus</tp:taxon-name-part></tp:taxon-name></italic> <bold>C</bold> paramere of <italic><tp:taxon-name><tp:taxon-name-part taxon-name-part-type="genus">Spartidelphax</tp:taxon-name-part> <tp:taxon-name-part taxon-name-part-type="species">penedetectus</tp:taxon-name-part></tp:taxon-name></italic> <bold>D</bold> aedeagus of <italic><tp:taxon-name><tp:taxon-name-part taxon-name-part-type="genus">Spartidelphax</tp:taxon-name-part> <tp:taxon-name-part taxon-name-part-type="species">penedetecus</tp:taxon-name-part></tp:taxon-name></italic>.</p></caption><graphic xmlns:xlink="http://www.w3.org/1999/xlink" xlink:href="zookeys-453-019-g004.jpg" position="float" orientation="portrait" xlink:type="simple" id="oo_33809.jpg"/></fig></tp:treatment-sec><ref-list><ref id="B34"><mixed-citation xmlns:xlink="http://www.w3.org/1999/xlink" xlink:type="simple"><person-group><name name-style="western"><surname>Urban</surname><given-names>JM</given-names></name><name name-style="western"><surname>Bartlett</surname><given-names>CR</given-names></name><name name-style="western"><surname>Cryan</surname><given-names>JR</given-names></name></person-group> (<year>2010</year>) <article-title>Evolution of <tp:taxon-name><tp:taxon-name-part taxon-name-part-type="family">Delphacidae</tp:taxon-name-part></tp:taxon-name> (<tp:taxon-name><tp:taxon-name-part taxon-name-part-type="order">Hemiptera</tp:taxon-name-part></tp:taxon-name>: <tp:taxon-name><tp:taxon-name-part taxon-name-part-type="superfamily">Fulgoroidea</tp:taxon-name-part></tp:taxon-name>): combined-evidence phylogenetics reveals importance of grass host shifts.</article-title><source>Systematic Entomology</source><volume>35</volume>: <fpage>678</fpage>–<lpage>691</lpage>. doi: <ext-link ext-link-type="doi" xlink:href="10.1111/j.1365-3113.2010.00539.x" xlink:type="simple">10.1111/j.1365-3113.2010.00539.x</ext-link></mixed-citation></ref><ref id="B21"><mixed-citation xmlns:xlink="http://www.w3.org/1999/xlink" xlink:type="simple"><person-group><name name-style="western"><surname>Gonzon</surname><given-names>AT</given-names></name><name name-style="western"><surname>Bartlett</surname><given-names>CR</given-names></name></person-group> (<year>2008</year>, dated 2007) <article-title>Systematics of <italic><tp:taxon-name><tp:taxon-name-part taxon-name-part-type="genus">Hadropygos</tp:taxon-name-part></tp:taxon-name></italic> n. g., <italic><tp:taxon-name><tp:taxon-name-part taxon-name-part-type="genus">Metadelphax</tp:taxon-name-part></tp:taxon-name></italic> Wagner and New World <italic><tp:taxon-name><tp:taxon-name-part taxon-name-part-type="genus">Toya</tp:taxon-name-part></tp:taxon-name></italic> Distant (<tp:taxon-name><tp:taxon-name-part taxon-name-part-type="order">Hemiptera</tp:taxon-name-part></tp:taxon-name>: <tp:taxon-name><tp:taxon-name-part taxon-name-part-type="family">Delphacidae</tp:taxon-name-part></tp:taxon-name>).</article-title><source>Transactions of the American Entomological Society</source><volume>133</volume>: <fpage>205</fpage>–<lpage>277</lpage>. doi: <ext-link ext-link-type="doi" xlink:href="10.3157/0002-8320-133.3.205" xlink:type="simple">10.3157/0002-8320-133.3.205</ext-link></mixed-citation></ref><ref id="B9"><mixed-citation xmlns:xlink="http://www.w3.org/1999/xlink" xlink:type="simple"><person-group><name name-style="western"><surname>Bartlett</surname><given-names>CR</given-names></name><name name-style="western"><surname>O’Brien</surname><given-names>LB</given-names></name><name name-style="western"><surname>Wilson</surname><given-names>SW</given-names></name></person-group> (<year>2014</year>) <article-title>A review of the planthoppers (<tp:taxon-name><tp:taxon-name-part taxon-name-part-type="order">Hemiptera</tp:taxon-name-part></tp:taxon-name>: <tp:taxon-name><tp:taxon-name-part taxon-name-part-type="superfamily">Fulgoroidea</tp:taxon-name-part></tp:taxon-name>) of the United States.</article-title><source>Memoirs of the American Entomological Society</source><volume>50</volume>: <fpage>1</fpage>–<lpage>287</lpage>.</mixed-citation></ref><ref id="B22"><mixed-citation xmlns:xlink="http://www.w3.org/1999/xlink" xlink:type="simple"><institution xlink:type="simple">ICZN</institution> (International Commission on Zoological Nomenclature) (<year>1961</year>) <article-title>Opinion 602. <italic><tp:taxon-name><tp:taxon-name-part taxon-name-part-type="genus">Delphax</tp:taxon-name-part></tp:taxon-name></italic> Fabricius, 1798 (<tp:taxon-name><tp:taxon-name-part taxon-name-part-type="class">Insecta</tp:taxon-name-part></tp:taxon-name>, <tp:taxon-name><tp:taxon-name-part taxon-name-part-type="order">Hemiptera</tp:taxon-name-part></tp:taxon-name>); Interpretation under the plenary powers.</article-title><source>Bulletin of Zoological Nomenclature</source><volume>18</volume>: <fpage>246</fpage>–<lpage>248</lpage>.</mixed-citation></ref></ref-list></tp:taxon-treatment>
