# Supplementary material for: The planthopper genus Spartidelphax, a new segregate of Nearctic Delphacodes (Hemiptera, Delphacidae)
Source: Zookeys. 2014 Nov 10;(453):19–36. doi: 10.3897/zookeys.453.8369 (PMC4258625; doi:10.3897/zookeys.453.8369)
Supplement: XML Treatment for Spartidelphax penedetectus [file zookeys.453.8369-treatment2.xml]

<!DOCTYPE tp:taxon-treatment
  PUBLIC "-//TaxonX//DTD Taxonomic Treatment Publishing DTD v0 20100105//EN" "tax-treatment-NSO.dtd">
<tp:taxon-treatment xmlns:tp="http://www.plazi.org/taxpub"><tp:treatment-meta><kwd-group><label>Taxon classification</label><kwd><named-content content-type="kingdom">Animalia</named-content></kwd><kwd><named-content content-type="order">Hemiptera</named-content></kwd><kwd><named-content content-type="family">Delphacidae</named-content></kwd></kwd-group><mixed-citation publication-type="journal"><person-group><name><surname>Bartlett</surname><given-names>Charles R.</given-names></name><name><surname>Webb</surname><given-names>Mick D.</given-names></name></person-group><article-title>The planthopper genus <italic><tp:taxon-name><tp:taxon-name-part taxon-name-part-type="genus">Spartidelphax</tp:taxon-name-part></tp:taxon-name></italic>, a new segregate of Nearctic <italic><tp:taxon-name><tp:taxon-name-part taxon-name-part-type="genus">Delphacodes</tp:taxon-name-part></tp:taxon-name></italic> (<tp:taxon-name><tp:taxon-name-part taxon-name-part-type="order">Hemiptera</tp:taxon-name-part></tp:taxon-name>, <tp:taxon-name><tp:taxon-name-part taxon-name-part-type="family">Delphacidae</tp:taxon-name-part></tp:taxon-name>)</article-title><source>Zookeys</source><day>10</day><month>11</month><year>2014</year><volume>2014</volume><issue>453</issue><fpage>19</fpage><lpage>36</lpage><pub-id pub-id-type="doi">10.3897/zookeys.453.8369</pub-id></mixed-citation></tp:treatment-meta><tp:nomenclature><tp:taxon-name>
                            <tp:taxon-name-part taxon-name-part-type="genus">Spartidelphax</tp:taxon-name-part>
                            <tp:taxon-name-part taxon-name-part-type="species">penedetectus</tp:taxon-name-part>
                        </tp:taxon-name><tp:taxon-authority>(Beamer, 1950)</tp:taxon-authority><tp:taxon-status xmlns:xlink="http://www.w3.org/1999/xlink" xlink:type="simple">comb. n.</tp:taxon-status><xref ref-type="fig" rid="F1">Figures 1B, D</xref><xref ref-type="fig" rid="F2">; 2B, D</xref><xref ref-type="fig" rid="F3">; 3B, D</xref><xref ref-type="fig" rid="F4">; 4C, D</xref><tp:nomenclature-citation-list><tp:nomenclature-citation><tp:taxon-name><tp:taxon-name-part taxon-name-part-type="genus">Delphacodes</tp:taxon-name-part> <tp:taxon-name-part taxon-name-part-type="species">penedetecta</tp:taxon-name-part></tp:taxon-name><comment> Beamer, 1950: 70.</comment></tp:nomenclature-citation></tp:nomenclature-citation-list></tp:nomenclature><tp:treatment-sec sec-type="Type locality"><title>Type locality.</title><p>Florida, Levy County, Cedar Keys.</p></tp:treatment-sec><tp:treatment-sec sec-type="Diagnosis"><title>Diagnosis.</title><p>Slightly larger than <italic><tp:taxon-name><tp:taxon-name-part taxon-name-part-type="genus">Spartidelphax</tp:taxon-name-part> <tp:taxon-name-part taxon-name-part-type="species">detectus</tp:taxon-name-part></tp:taxon-name></italic>, with vertex longer than wide (l:w 1.34–1.48), aedeagus with a pair of rows of fine ventral serrulations in distal third; base less abruptly narrowed than in <italic><tp:taxon-name><tp:taxon-name-part taxon-name-part-type="genus">Spartidelphax</tp:taxon-name-part> <tp:taxon-name-part taxon-name-part-type="species">detectus</tp:taxon-name-part></tp:taxon-name></italic>. Parameres in widest view subtly more narrowed on outer angle than <italic><tp:taxon-name><tp:taxon-name-part taxon-name-part-type="genus">Spartidelphax</tp:taxon-name-part> <tp:taxon-name-part taxon-name-part-type="species">detectus</tp:taxon-name-part></tp:taxon-name></italic>, outer angle slightly curled.</p><p><italic>Dimensions.</italic> Male brachypter: body length 2.33 mm (2.18–2.57, n=6), vertex l:w (1.48, n=9); male macropter: body Length 3.79 (including wings, 3.62–3.96, n=6), vertex l:w (1.44, n=6). Female brachypter: body length 3.06 (2.87–3.27, n=6), vertex l:w (1.34, n=6); female macropter: body length 4.07 mm (3.62–4.45, n=4), vertex l:w (1.39, n=5). Count of calcar teeth 25 (21–31, n=10).</p><fig id="F1" position="float" orientation="portrait"><label>Figure 1.</label><caption><p>Dorsal and lateral views of <italic><tp:taxon-name><tp:taxon-name-part taxon-name-part-type="genus">Spartidelphax</tp:taxon-name-part> <tp:taxon-name-part taxon-name-part-type="species">detectus</tp:taxon-name-part></tp:taxon-name></italic> (New Castle Co., DE) and <italic><tp:taxon-name><tp:taxon-name-part taxon-name-part-type="genus">Spartidelphax</tp:taxon-name-part> <tp:taxon-name-part taxon-name-part-type="species">penedetectus</tp:taxon-name-part></tp:taxon-name></italic> (Franklin Co., FL). <bold>A</bold> Dorsal view of <italic><tp:taxon-name><tp:taxon-name-part taxon-name-part-type="genus">Spartidelphax</tp:taxon-name-part> <tp:taxon-name-part taxon-name-part-type="species">detectus</tp:taxon-name-part></tp:taxon-name></italic> <bold>B</bold> same <italic><tp:taxon-name><tp:taxon-name-part taxon-name-part-type="genus">Spartidelphax</tp:taxon-name-part> <tp:taxon-name-part taxon-name-part-type="species">penedetectus</tp:taxon-name-part></tp:taxon-name></italic>; <bold>C</bold> lateral view of <italic><tp:taxon-name><tp:taxon-name-part taxon-name-part-type="genus">Spartidelphax</tp:taxon-name-part> <tp:taxon-name-part taxon-name-part-type="species">detectus</tp:taxon-name-part></tp:taxon-name></italic> <bold>D</bold> same, <italic><tp:taxon-name><tp:taxon-name-part taxon-name-part-type="genus">Spartidelphax</tp:taxon-name-part> <tp:taxon-name-part taxon-name-part-type="species">penedetectus</tp:taxon-name-part></tp:taxon-name></italic>.</p></caption><graphic xmlns:xlink="http://www.w3.org/1999/xlink" xlink:href="zookeys-453-019-g001.jpg" position="float" orientation="portrait" xlink:type="simple" id="oo_33806.jpg"/></fig><fig id="F2" position="float" orientation="portrait"><label>Figure 2.</label><caption><p>Heads of <italic><tp:taxon-name><tp:taxon-name-part taxon-name-part-type="genus">Spartidelphax</tp:taxon-name-part> <tp:taxon-name-part taxon-name-part-type="species">detectus</tp:taxon-name-part></tp:taxon-name></italic> (New Castle Co., DE) and <italic><tp:taxon-name><tp:taxon-name-part taxon-name-part-type="genus">Spartidelphax</tp:taxon-name-part> <tp:taxon-name-part taxon-name-part-type="species">penedetectus</tp:taxon-name-part></tp:taxon-name></italic> (Franklin Co., FL). <bold>A</bold> Frontal view of <italic><tp:taxon-name><tp:taxon-name-part taxon-name-part-type="genus">Spartidelphax</tp:taxon-name-part> <tp:taxon-name-part taxon-name-part-type="species">detectus</tp:taxon-name-part></tp:taxon-name></italic> <bold>B</bold> same <italic><tp:taxon-name><tp:taxon-name-part taxon-name-part-type="genus">Spartidelphax</tp:taxon-name-part> <tp:taxon-name-part taxon-name-part-type="species">penedetectus</tp:taxon-name-part></tp:taxon-name></italic> <bold>C</bold> dorsal view of head and anterior thorax of <italic><tp:taxon-name><tp:taxon-name-part taxon-name-part-type="genus">Spartidelphax</tp:taxon-name-part> <tp:taxon-name-part taxon-name-part-type="species">detectus</tp:taxon-name-part></tp:taxon-name></italic> <bold>D</bold> same, <italic><tp:taxon-name><tp:taxon-name-part taxon-name-part-type="genus">Spartidelphax</tp:taxon-name-part> <tp:taxon-name-part taxon-name-part-type="species">penedetectus</tp:taxon-name-part></tp:taxon-name></italic>.</p></caption><graphic xmlns:xlink="http://www.w3.org/1999/xlink" xlink:href="zookeys-453-019-g002.jpg" position="float" orientation="portrait" xlink:type="simple" id="oo_33807.jpg"/></fig><fig id="F3" position="float" orientation="portrait"><label>Figure 3.</label><caption><p>Male terminalia of <italic><tp:taxon-name><tp:taxon-name-part taxon-name-part-type="genus">Spartidelphax</tp:taxon-name-part> <tp:taxon-name-part taxon-name-part-type="species">detectus</tp:taxon-name-part></tp:taxon-name></italic> (Kent Co., DE) and <italic><tp:taxon-name><tp:taxon-name-part taxon-name-part-type="genus">Spartidelphax</tp:taxon-name-part> <tp:taxon-name-part taxon-name-part-type="species">penedetectus</tp:taxon-name-part></tp:taxon-name></italic> (topotypic paratype, Cedar Keys, FL). <bold>A</bold> Lateral view of <italic><tp:taxon-name><tp:taxon-name-part taxon-name-part-type="genus">Spartidelphax</tp:taxon-name-part> <tp:taxon-name-part taxon-name-part-type="species">detectus</tp:taxon-name-part></tp:taxon-name></italic> <bold>B</bold> same <italic><tp:taxon-name><tp:taxon-name-part taxon-name-part-type="genus">Spartidelphax</tp:taxon-name-part> <tp:taxon-name-part taxon-name-part-type="species">penedetectus</tp:taxon-name-part></tp:taxon-name></italic> <bold>C</bold> caudal view of head and anterior thorax of <italic><tp:taxon-name><tp:taxon-name-part taxon-name-part-type="genus">Spartidelphax</tp:taxon-name-part> <tp:taxon-name-part taxon-name-part-type="species">detectus</tp:taxon-name-part></tp:taxon-name></italic> <bold>D</bold> same, <italic><tp:taxon-name><tp:taxon-name-part taxon-name-part-type="genus">Spartidelphax</tp:taxon-name-part> <tp:taxon-name-part taxon-name-part-type="species">penedetectus</tp:taxon-name-part></tp:taxon-name></italic>.</p></caption><graphic xmlns:xlink="http://www.w3.org/1999/xlink" xlink:href="zookeys-453-019-g003.jpg" position="float" orientation="portrait" xlink:type="simple" id="oo_33808.jpg"/></fig><fig id="F4" position="float" orientation="portrait"><label>Figure 4.</label><caption><p>Line art of left paramere (widest view) and aedeagus (rotated 90° clockwise, apex up) of <italic><tp:taxon-name><tp:taxon-name-part taxon-name-part-type="genus">Spartidelphax</tp:taxon-name-part> <tp:taxon-name-part taxon-name-part-type="species">detectus</tp:taxon-name-part></tp:taxon-name></italic> (Sanford, FL) and <italic><tp:taxon-name><tp:taxon-name-part taxon-name-part-type="genus">Spartidelphax</tp:taxon-name-part> <tp:taxon-name-part taxon-name-part-type="species">penedetectus</tp:taxon-name-part></tp:taxon-name></italic> (paratype, Cedar Keys, FL). <bold>A</bold> Paramere of <italic><tp:taxon-name><tp:taxon-name-part taxon-name-part-type="genus">Spartidelphax</tp:taxon-name-part> <tp:taxon-name-part taxon-name-part-type="species">detectus</tp:taxon-name-part></tp:taxon-name></italic> <bold>B</bold> aedeagus of <italic><tp:taxon-name><tp:taxon-name-part taxon-name-part-type="genus">Spartidelphax</tp:taxon-name-part> <tp:taxon-name-part taxon-name-part-type="species">detectus</tp:taxon-name-part></tp:taxon-name></italic> <bold>C</bold> paramere of <italic><tp:taxon-name><tp:taxon-name-part taxon-name-part-type="genus">Spartidelphax</tp:taxon-name-part> <tp:taxon-name-part taxon-name-part-type="species">penedetectus</tp:taxon-name-part></tp:taxon-name></italic> <bold>D</bold> aedeagus of <italic><tp:taxon-name><tp:taxon-name-part taxon-name-part-type="genus">Spartidelphax</tp:taxon-name-part> <tp:taxon-name-part taxon-name-part-type="species">penedetecus</tp:taxon-name-part></tp:taxon-name></italic>.</p></caption><graphic xmlns:xlink="http://www.w3.org/1999/xlink" xlink:href="zookeys-453-019-g004.jpg" position="float" orientation="portrait" xlink:type="simple" id="oo_33809.jpg"/></fig></tp:treatment-sec><tp:treatment-sec sec-type="Reported hosts"><title>Reported hosts.</title><p><italic><tp:taxon-name><tp:taxon-name-part taxon-name-part-type="genus">Spartina</tp:taxon-name-part> <tp:taxon-name-part taxon-name-part-type="species">alterniflora</tp:taxon-name-part></tp:taxon-name></italic> Loisel. (smooth cordgrass) (<xref ref-type="bibr" rid="B42">Wilson et al. 1994</xref>, <xref ref-type="bibr" rid="B20">Ferrenberg and Denno 2003</xref>).</p></tp:treatment-sec><tp:treatment-sec sec-type="Distribution"><title>Distribution.</title><p>USA: FL, LA, NC, TX; also reported AL, MS, NJ (<xref ref-type="bibr" rid="B20">Ferrenberg and Denno 2003</xref>, <xref ref-type="bibr" rid="B9">Bartlett et al. 2014</xref>).</p></tp:treatment-sec><tp:treatment-sec sec-type="Type material examined"><title>Type material examined.</title><p><bold>Paratypes:</bold> “Cedar Keys. Fla. / 3-8-1947 / R. H. Beamer // ♂[yellow paper] // Paratype / <tp:taxon-name><tp:taxon-name-part taxon-name-part-type="genus">Delphacodes</tp:taxon-name-part></tp:taxon-name> / <tp:taxon-name><tp:taxon-name-part taxon-name-part-type="species">penedetecta</tp:taxon-name-part></tp:taxon-name> / R. H. Beamer” (2m, SEMC).</p></tp:treatment-sec><tp:treatment-sec sec-type="Other material examined"><title>Other material examined.</title><p><bold>USA: Florida: <italic>Franklin Co.</italic>:</bold> Ochlockonee Bridge, Highway 98 near Panacea, <named-content xmlns:xlink="http://www.w3.org/1999/xlink" content-type="dwc:verbatimCoordinates" xlink:type="simple">29.96884°N, 84.38366°W</named-content>, 27 Jul 2000, C. R. Bartlett (10m, 6f; UDCC). <bold>Louisiana: <italic>Cameron Par.</italic>:</bold> Cameron Parish, 03 Apr 1974, no collector provided (1m, 1f; LSUC); 15 Apr 1974, no collector provided (2m; LSUC); Holly Beach, 27 May 1983, E. G. Riley (3f; LSUC); same, 20 Apr 1984, D. A. Rider (1m; LSUC). <bold>North Carolina: <italic>Carteret Co.</italic>:</bold> near Atlantic, drum inlet, 19 Aug 1975, N. Newton (1m; UDCC).</p></tp:treatment-sec><ref-list><ref id="B42"><mixed-citation xmlns:xlink="http://www.w3.org/1999/xlink" xlink:type="simple"><person-group><name name-style="western"><surname>Wilson</surname><given-names>SW</given-names></name><name name-style="western"><surname>Mitter</surname><given-names>C</given-names></name><name name-style="western"><surname>Denno</surname><given-names>RF</given-names></name><name name-style="western"><surname>Wilson</surname><given-names>MR</given-names></name></person-group> (<year>1994</year>) <article-title>Evolutionary patterns of host plant use by delphacid planthoppers and their relatives.</article-title> In: <person-group><name name-style="western"><surname>Denno</surname><given-names>RF</given-names></name><name name-style="western"><surname>Perfect</surname><given-names>TJ</given-names></name></person-group> (<role>Eds</role>) <source>Planthoppers: Their Ecology and Management</source>. <publisher-name>Chapman and Hall</publisher-name>, <publisher-loc>New York</publisher-loc>, <fpage>7</fpage>–<lpage>45</lpage> + appendix.</mixed-citation></ref><ref id="B20"><mixed-citation xmlns:xlink="http://www.w3.org/1999/xlink" xlink:type="simple"><person-group><name name-style="western"><surname>Ferrenberg</surname><given-names>SM</given-names></name><name name-style="western"><surname>Denno</surname><given-names>RF</given-names></name></person-group> (<year>2003</year>) <article-title>Competition as a factor underlying the abundance of an uncommon phytophagous insect, the salt-marsh planthopper <italic><tp:taxon-name><tp:taxon-name-part taxon-name-part-type="genus">Delphacodes</tp:taxon-name-part> <tp:taxon-name-part taxon-name-part-type="species">penedetecta</tp:taxon-name-part></tp:taxon-name></italic>.</article-title><source>Ecological Entomology</source><volume>28</volume>: <fpage>58</fpage>–<lpage>66</lpage>. doi: <ext-link ext-link-type="doi" xlink:href="10.1046/j.1365-2311.2003.00479.x" xlink:type="simple">10.1046/j.1365-2311.2003.00479.x</ext-link></mixed-citation></ref><ref id="B9"><mixed-citation xmlns:xlink="http://www.w3.org/1999/xlink" xlink:type="simple"><person-group><name name-style="western"><surname>Bartlett</surname><given-names>CR</given-names></name><name name-style="western"><surname>O’Brien</surname><given-names>LB</given-names></name><name name-style="western"><surname>Wilson</surname><given-names>SW</given-names></name></person-group> (<year>2014</year>) <article-title>A review of the planthoppers (<tp:taxon-name><tp:taxon-name-part taxon-name-part-type="order">Hemiptera</tp:taxon-name-part></tp:taxon-name>: <tp:taxon-name><tp:taxon-name-part taxon-name-part-type="superfamily">Fulgoroidea</tp:taxon-name-part></tp:taxon-name>) of the United States.</article-title><source>Memoirs of the American Entomological Society</source><volume>50</volume>: <fpage>1</fpage>–<lpage>287</lpage>.</mixed-citation></ref></ref-list></tp:taxon-treatment>
