# Supplementary material for: The planthopper genus Spartidelphax, a new segregate of Nearctic Delphacodes (Hemiptera, Delphacidae)
Source: Zookeys. 2014 Nov 10;(453):19–36. doi: 10.3897/zookeys.453.8369 (PMC4258625; doi:10.3897/zookeys.453.8369)
Supplement: XML Treatment for Spartidelphax detectus [file zookeys.453.8369-treatment3.xml]

<!DOCTYPE tp:taxon-treatment
  PUBLIC "-//TaxonX//DTD Taxonomic Treatment Publishing DTD v0 20100105//EN" "tax-treatment-NSO.dtd">
<tp:taxon-treatment xmlns:tp="http://www.plazi.org/taxpub"><tp:treatment-meta><kwd-group><label>Taxon classification</label><kwd><named-content content-type="kingdom">Animalia</named-content></kwd><kwd><named-content content-type="order">Hemiptera</named-content></kwd><kwd><named-content content-type="family">Delphacidae</named-content></kwd></kwd-group><mixed-citation publication-type="journal"><person-group><name><surname>Bartlett</surname><given-names>Charles R.</given-names></name><name><surname>Webb</surname><given-names>Mick D.</given-names></name></person-group><article-title>The planthopper genus <italic><tp:taxon-name><tp:taxon-name-part taxon-name-part-type="genus">Spartidelphax</tp:taxon-name-part></tp:taxon-name></italic>, a new segregate of Nearctic <italic><tp:taxon-name><tp:taxon-name-part taxon-name-part-type="genus">Delphacodes</tp:taxon-name-part></tp:taxon-name></italic> (<tp:taxon-name><tp:taxon-name-part taxon-name-part-type="order">Hemiptera</tp:taxon-name-part></tp:taxon-name>, <tp:taxon-name><tp:taxon-name-part taxon-name-part-type="family">Delphacidae</tp:taxon-name-part></tp:taxon-name>)</article-title><source>Zookeys</source><day>10</day><month>11</month><year>2014</year><volume>2014</volume><issue>453</issue><fpage>19</fpage><lpage>36</lpage><pub-id pub-id-type="doi">10.3897/zookeys.453.8369</pub-id></mixed-citation></tp:treatment-meta><tp:nomenclature><tp:taxon-name>
                            <tp:taxon-name-part taxon-name-part-type="genus">Spartidelphax</tp:taxon-name-part>
                            <tp:taxon-name-part taxon-name-part-type="species">detectus</tp:taxon-name-part>
                        </tp:taxon-name><tp:taxon-authority>(Van Duzee, 1897)</tp:taxon-authority><tp:taxon-status xmlns:xlink="http://www.w3.org/1999/xlink" xlink:type="simple">comb. n.</tp:taxon-status><xref ref-type="fig" rid="F1">Figures 1A, C</xref><xref ref-type="fig" rid="F2">; 2A, C</xref><xref ref-type="fig" rid="F3">; 3A, C</xref><xref ref-type="fig" rid="F4">; 4A, B</xref><xref ref-type="fig" rid="F5">, 5</xref><!--PageBreak--><!--PageBreak--><tp:nomenclature-citation-list><tp:nomenclature-citation><tp:taxon-name><tp:taxon-name-part taxon-name-part-type="genus">Liburnia</tp:taxon-name-part> <tp:taxon-name-part taxon-name-part-type="species">detecta</tp:taxon-name-part></tp:taxon-name><comment> Van Duzee, 1897: 248.</comment></tp:nomenclature-citation><tp:nomenclature-citation><tp:taxon-name><tp:taxon-name-part taxon-name-part-type="genus">Liburnia</tp:taxon-name-part> <tp:taxon-name-part taxon-name-part-type="species">circumcincta</tp:taxon-name-part></tp:taxon-name><comment> Van Duzee, 1909: 203-204.</comment></tp:nomenclature-citation><tp:nomenclature-citation><tp:taxon-name><tp:taxon-name-part taxon-name-part-type="genus">Megamelus</tp:taxon-name-part> <tp:taxon-name-part taxon-name-part-type="species">vanduzeei</tp:taxon-name-part></tp:taxon-name><comment> Crawford, 1914: 607, 622.</comment></tp:nomenclature-citation><tp:nomenclature-citation><tp:taxon-name><tp:taxon-name-part taxon-name-part-type="genus">Megamelus</tp:taxon-name-part> <tp:taxon-name-part taxon-name-part-type="species">circumcinctus</tp:taxon-name-part></tp:taxon-name><comment> (Van Duzee, 1909); comb. by <xref ref-type="bibr" rid="B13">Crawford 1914</xref>: 629.</comment></tp:nomenclature-citation><tp:nomenclature-citation><tp:taxon-name><tp:taxon-name-part taxon-name-part-type="genus">Liburnia</tp:taxon-name-part> <tp:taxon-name-part taxon-name-part-type="species">vanduzeei</tp:taxon-name-part></tp:taxon-name><comment> (Crawford, 1914); comb. by <xref ref-type="bibr" rid="B38">Van Duzee 1916</xref>: 84.</comment></tp:nomenclature-citation><tp:nomenclature-citation><tp:taxon-name><tp:taxon-name-part taxon-name-part-type="genus">Liburnia</tp:taxon-name-part> <tp:taxon-name-part taxon-name-part-type="species">circumcincta</tp:taxon-name-part></tp:taxon-name><comment> Van Duzee, 1909; syn. by <xref ref-type="bibr" rid="B39">Van Duzee 1917</xref>: 777.</comment></tp:nomenclature-citation><tp:nomenclature-citation><tp:taxon-name><tp:taxon-name-part taxon-name-part-type="genus">Delphacodes</tp:taxon-name-part> <tp:taxon-name-part taxon-name-part-type="species">detecta</tp:taxon-name-part></tp:taxon-name><comment> (Van Duzee, 1897); comb. by <xref ref-type="bibr" rid="B26">Muir and Giffard 1924</xref>: 26.</comment></tp:nomenclature-citation><tp:nomenclature-citation><tp:taxon-name><tp:taxon-name-part taxon-name-part-type="genus">Megamelus</tp:taxon-name-part> <tp:taxon-name-part taxon-name-part-type="species">vanduzeei</tp:taxon-name-part></tp:taxon-name><comment> Crawford, 1914; syn. by <xref ref-type="bibr" rid="B26">Muir and Giffard 1924</xref>: 26.</comment></tp:nomenclature-citation><tp:nomenclature-citation><tp:taxon-name><tp:taxon-name-part taxon-name-part-type="genus">Delphacodes</tp:taxon-name-part> <tp:taxon-name-part taxon-name-part-type="species">vanduzeei</tp:taxon-name-part></tp:taxon-name><comment> (Crawford, 1914); comb. by <xref ref-type="bibr" rid="B29">Osborn 1938</xref>: 338; <xref ref-type="bibr" rid="B24">Moore 1950a</xref>: 257; <xref ref-type="bibr" rid="B25">1950b</xref>: 32.</comment></tp:nomenclature-citation></tp:nomenclature-citation-list></tp:nomenclature><tp:treatment-sec sec-type="Type locality"><title>Type locality.</title><p>New York City, NY.</p></tp:treatment-sec><tp:treatment-sec sec-type="Diagnosis"><title>Diagnosis.</title><p>Slightly smaller than <italic><tp:taxon-name><tp:taxon-name-part taxon-name-part-type="genus">Spartidelphax</tp:taxon-name-part> <tp:taxon-name-part taxon-name-part-type="species">penedetectus</tp:taxon-name-part></tp:taxon-name></italic>, with wider vertex (l:w ratio averaging between 1.25–1.31). Aedeagus with 2–3 rows of lateral teeth in distal third on both sides of aedeagus; base of aedeagus abruptly narrowed at about 2/3 length; distal portion of base with fine flange on right side. Parameres in widest view more rounded on outer angle than <italic><tp:taxon-name><tp:taxon-name-part taxon-name-part-type="genus">Spartidelphax</tp:taxon-name-part> <tp:taxon-name-part taxon-name-part-type="species">penedetectus</tp:taxon-name-part></tp:taxon-name></italic>.</p><p><italic>Dimensions.</italic> Male brachypter: body length 2.28 mm (1.89–2.43, n=4), vertex l:w ratio (1.25, n=3), male macropter: body length 3.29 mm (including wings, 2.88–3.67, n=5), vertex l:w ratio (1.33, n=5). Female brachypter: body length 2.89 mm (2.58–3.12, n=4), vertex l:w ratio (1.25, n=3); female macropter: body length 3.61 mm (3.29–4.24, n=5 [paralectotype = 4.24 mm]), vertex l:w (1.31, n=5). Number of calcar teeth 22 (18-24, n=10).</p><fig id="F5" position="float" orientation="portrait"><label>Figure 5.</label><caption><p>Female paralectotype of <italic><tp:taxon-name><tp:taxon-name-part taxon-name-part-type="genus">Liburnia</tp:taxon-name-part> <tp:taxon-name-part taxon-name-part-type="species">detecta</tp:taxon-name-part></tp:taxon-name></italic> Van Duzee, 1897 (New York, NY). <bold>A</bold> dorsal habitus <bold>B</bold> front <bold>C</bold> lateral habitus <bold>D</bold> dorsal view head and anterior thorax.</p></caption><graphic xmlns:xlink="http://www.w3.org/1999/xlink" xlink:href="zookeys-453-019-g005.jpg" position="float" orientation="portrait" xlink:type="simple" id="oo_33810.jpg"/></fig></tp:treatment-sec><tp:treatment-sec sec-type="Reported hosts"><title>Reported hosts.</title><p><italic><tp:taxon-name><tp:taxon-name-part taxon-name-part-type="genus">Spartina</tp:taxon-name-part> <tp:taxon-name-part taxon-name-part-type="species">patens</tp:taxon-name-part></tp:taxon-name></italic> (Aiton) Muhl. (<tp:taxon-name><tp:taxon-name-part taxon-name-part-type="family">Poaceae</tp:taxon-name-part></tp:taxon-name>, saltmeadow cordgrass), <italic><tp:taxon-name><tp:taxon-name-part taxon-name-part-type="genus">Spartina</tp:taxon-name-part> <tp:taxon-name-part taxon-name-part-type="species">alterniflora</tp:taxon-name-part></tp:taxon-name></italic> Loisel. (smooth cordgrass) (<xref ref-type="bibr" rid="B16">Denno 1977</xref>, <xref ref-type="bibr" rid="B17">1978</xref>), with <italic><tp:taxon-name><tp:taxon-name-part taxon-name-part-type="genus">Spartina</tp:taxon-name-part> <tp:taxon-name-part taxon-name-part-type="species">alterniflora</tp:taxon-name-part></tp:taxon-name></italic> “…an inferior host plant for development” (<xref ref-type="bibr" rid="B16">Denno 1977</xref>: 366). <italic><tp:taxon-name><tp:taxon-name-part taxon-name-part-type="genus">Distichlis</tp:taxon-name-part> <tp:taxon-name-part taxon-name-part-type="species">spicata</tp:taxon-name-part></tp:taxon-name></italic> (L.) Greene (saltgrass, <tp:taxon-name><tp:taxon-name-part taxon-name-part-type="family">Poaceae</tp:taxon-name-part></tp:taxon-name>) was reported on specimen labels.</p></tp:treatment-sec><tp:treatment-sec sec-type="Distribution"><title>Distribution.</title><p>USA: CT, DE, FL, GA, LA, MA, MD, ME, MS, NC, NJ, NY, RI, SC, TX, VA, VT; CAN: NS, PE, QC; Anguilla, Bahamas (Exuma, Berry, Eleuthera); Bermuda, British Virgin Islands (Guana, St. Thomas), Jamaica, Mexico, Puerto Rico (inc. Vieques Is.), Turks &amp; Caicos (<xref ref-type="bibr" rid="B9">Bartlett et al. 2014</xref>).</p></tp:treatment-sec><tp:treatment-sec sec-type="Remarks"><title>Remarks.</title><p><italic><tp:taxon-name><tp:taxon-name-part taxon-name-part-type="genus">Liburnia</tp:taxon-name-part> <tp:taxon-name-part taxon-name-part-type="species">detecta</tp:taxon-name-part></tp:taxon-name></italic> Van Duzee, 1897, was described from 2 specimens (1 male, 1 female) from New York City (<xref ref-type="bibr" rid="B36">Van Duzee 1897</xref>). The male was designated lectotype by <xref ref-type="bibr" rid="B28">Oman (1947)</xref>, and at the time both specimens were located in the collection at Iowa State (ISUC). Primary types were subsequently transferred to the National Museum of Natural History (USNM). The lectotype could not be located at either ISUI or USNM, but the female paralectotype was at ISUI.</p><p><xref ref-type="bibr" rid="B11">Beamer (1950</xref>: 70) described <!--PageBreak--><!--PageBreak--><italic><tp:taxon-name><tp:taxon-name-part taxon-name-part-type="genus">Spartidelphax</tp:taxon-name-part> <tp:taxon-name-part taxon-name-part-type="species">penedetectus</tp:taxon-name-part></tp:taxon-name></italic> as having “...crown about one-third longer than basal width instead of as wide as long and distinctly narrowed toward apex. Length ♂2.5 mm, ♀3 mm” (for brachypters). <xref ref-type="bibr" rid="B11">Beamer (1950)</xref> redescribed <italic><tp:taxon-name><tp:taxon-name-part taxon-name-part-type="genus">Spartidelphax</tp:taxon-name-part> <tp:taxon-name-part taxon-name-part-type="species">detectus</tp:taxon-name-part></tp:taxon-name></italic> did not report body lengths except by quoting <xref ref-type="bibr" rid="B36">Van Duzee (1897</xref>: 248), who specified male 3½ mm, female 4 mm for the macropterous syntypes (yielding a length comparison between brachypterous <italic><tp:taxon-name><tp:taxon-name-part taxon-name-part-type="species">penedetectus</tp:taxon-name-part></tp:taxon-name></italic> and macropterous <italic><tp:taxon-name><tp:taxon-name-part taxon-name-part-type="species">detectus</tp:taxon-name-part></tp:taxon-name></italic>). Here we clarify that <italic><tp:taxon-name><tp:taxon-name-part taxon-name-part-type="species">penedetectus</tp:taxon-name-part></tp:taxon-name></italic> is the larger species (<italic><tp:taxon-name><tp:taxon-name-part taxon-name-part-type="species">detectus</tp:taxon-name-part></tp:taxon-name></italic> brachypterous males 2.28 mm, macropterous males 3.29 mm, vs. <italic><tp:taxon-name><tp:taxon-name-part taxon-name-part-type="species">penedetectus</tp:taxon-name-part></tp:taxon-name></italic> brachypterous males 2.33 mm, macropterous males 3.78), although body length does broadly overlap between species. The vertex l:w ratio is approximately 1.25–1.31 for <italic><tp:taxon-name><tp:taxon-name-part taxon-name-part-type="species">detectus</tp:taxon-name-part></tp:taxon-name></italic> and 1.34–1.48 for <italic><tp:taxon-name><tp:taxon-name-part taxon-name-part-type="species">penedetectus</tp:taxon-name-part></tp:taxon-name></italic>. For <italic><tp:taxon-name><tp:taxon-name-part taxon-name-part-type="species">penedetectus</tp:taxon-name-part></tp:taxon-name></italic> <xref ref-type="bibr" rid="B11">Beamer (1950)</xref> also noted that crown is narrowed toward the apex. This feature seems valid for the paratypes from Cedar Keys (vertex width near base 0.25, at apex 0.16 versus average measurements of 0.23 near base and 0.22 near apex for <italic><tp:taxon-name><tp:taxon-name-part taxon-name-part-type="species">detectus</tp:taxon-name-part></tp:taxon-name></italic>), but not for other specimens examined.</p><!--PageBreak--><p>The most definitive feature that distinguishes the two species is the aedeagus (Fig. <xref ref-type="fig" rid="F4">4B, D</xref>). In <italic><tp:taxon-name><tp:taxon-name-part taxon-name-part-type="genus">Spartidelphax</tp:taxon-name-part> <tp:taxon-name-part taxon-name-part-type="species">detectus</tp:taxon-name-part></tp:taxon-name></italic> the aedeagus has rows of small teeth on both sides of the apical third, tracing the curve of the aedeagus, with one row extending nearly to the expanded basal portion of the aedeagus. In <italic><tp:taxon-name><tp:taxon-name-part taxon-name-part-type="genus">Spartidelphax</tp:taxon-name-part> <tp:taxon-name-part taxon-name-part-type="species">penedetectus</tp:taxon-name-part></tp:taxon-name></italic>, the aedeagus bears a pair of rows of ventral aedeagal teeth, reduced to fine serrulations in the type series.</p><p><xref ref-type="bibr" rid="B30">Raupp and Denno (1979)</xref> found that the density of <!--PageBreak--><italic><tp:taxon-name><tp:taxon-name-part taxon-name-part-type="genus">Spartidelphax</tp:taxon-name-part> <tp:taxon-name-part taxon-name-part-type="species">detectus</tp:taxon-name-part></tp:taxon-name></italic> on <italic><tp:taxon-name><tp:taxon-name-part taxon-name-part-type="genus">Spartina</tp:taxon-name-part> <tp:taxon-name-part taxon-name-part-type="species">patens</tp:taxon-name-part></tp:taxon-name></italic> exceeded 400 per kg of live grass sampled over a 6-month period, and was described as a dominant herbivore on <italic><tp:taxon-name><tp:taxon-name-part taxon-name-part-type="genus">Spartina</tp:taxon-name-part> <tp:taxon-name-part taxon-name-part-type="species">patens</tp:taxon-name-part></tp:taxon-name></italic> by <xref ref-type="bibr" rid="B16">Denno (1977)</xref>. It appears to have 3 non-synchronous generations per year in New Jersey, and overwinters as 4<sup>th</sup> or 5<sup>th</sup> instar (<xref ref-type="bibr" rid="B15">Denno 1976</xref>, <xref ref-type="bibr" rid="B16">1977</xref>). Populations are wing polymorphic (both brachypters and macropters present within a population), with proportions of wing brachyptery and macroptery varying based on complex interactions of seasonal, environmental and population variables. An overall annual brachyptery rate of 86% (out of 23,868 specimens) was reported by <xref ref-type="bibr" rid="B18">Denno (1980)</xref> in New Jersey. <xref ref-type="bibr" rid="B18">Denno (1980)</xref> described niche differentiation among sap-feeding taxa on <italic><tp:taxon-name><tp:taxon-name-part taxon-name-part-type="genus">Spartina</tp:taxon-name-part> <tp:taxon-name-part taxon-name-part-type="species">patens</tp:taxon-name-part></tp:taxon-name></italic>, including <italic><tp:taxon-name><tp:taxon-name-part taxon-name-part-type="genus">Spartidelphax</tp:taxon-name-part> <tp:taxon-name-part taxon-name-part-type="species">detectus</tp:taxon-name-part></tp:taxon-name></italic>.</p></tp:treatment-sec><tp:treatment-sec sec-type="Type material examined"><title>Type material examined.</title><p>Paralectotype. <italic><tp:taxon-name><tp:taxon-name-part taxon-name-part-type="genus">Liburnia</tp:taxon-name-part> <tp:taxon-name-part taxon-name-part-type="species">detecta</tp:taxon-name-part></tp:taxon-name></italic> Van Duzee, 1897 (female, ISUC) “[blank ‘purple’ tab] // E.B. Southwick // ♀ // type // <tp:taxon-name><tp:taxon-name-part taxon-name-part-type="genus">Liburnia</tp:taxon-name-part></tp:taxon-name> / <tp:taxon-name><tp:taxon-name-part taxon-name-part-type="species">detecta</tp:taxon-name-part></tp:taxon-name> Van D. [handwritten] // UDCC_TCN 00017671 [2D barcode]” (reported by <xref ref-type="bibr" rid="B36">Van Duzee 1897</xref> as from New York City).</p></tp:treatment-sec><tp:treatment-sec sec-type="Other material examined"><title>Other material examined.</title><p><bold>USA: Connecticut: <!--PageBreak--><italic>New London Co.</italic>:</bold> Mystic, 19 Aug 1934, P. W. Oman (1f, 1m; USNM). <bold>Delaware: <italic>Kent Co.</italic>:</bold> Dover, 25 Aug 1927, H. L. Dozier (1m; UDCC); Little Creek, Port Mahon Road, 19 Aug 1999, C. R. Bartlett (1m; UDCC); Pickering Beach, 19 Aug 1999, C. R. Bartlett (1m, 12f; UDCC); Taylors Bridge, Jul 1999, C. R. Bartlett (10f, 4m; UDCC); near Fleming’s Landing, Rt. 9 near Leipsic River, C. R. Bartlett (5f; UDCC); near Port Mahon, 19 Aug 1999, C. R. Bartlett (1m; UDCC); near Woodland Beach, 07 Jul 1999, R. L. Snyder (4m, 9f; UDCC); <bold><italic>New Castle Co.</italic>:</bold> Middletown, Brick Mill Farm; 522 St Michael Drive, 28 Aug 2003, A. Gonzon (1m; UDCC); Newark, UD farm, Wildlife Refuge, 18 May 2009, C. R. Bartlett (1m; UDCC). near Woodland Beach, 07 Aug 1994, C. R. Bartlett  (15m, 13f; UDCC); <bold><italic>Sussex Co.</italic>:</bold> Bayard, Assawoman Wildlife Management Area, 11 Sep 2010, M. A. Johnston (1m; UDCC); Rehoboth Beach, 30 Aug 1921, H. G. Dyar (2m; USNM); South Bethany, Assawoman Wildlife Area, 29 Jun 2002, C. R. Bartlett (1f, 1m; UDCC); Thompson’s Island, 0.25mi from trailhead, 09 Sep 2004, A. Gonzon (1m, 1f; UDCC); near Lewes, Oyster Rocks Road, 06 Jul 1994, C. R. Bartlett (8m, 5f; UDCC). <bold>Florida: <italic>Duval Co.</italic>:</bold> Paradise Key, Jacksonville, 10 Apr 1921, D. M. DeLong (2m; UDCC); <bold><italic>Franklin Co.</italic>:</bold> Bald Point, near Panacea, 27 Jul 2000, C. R. Bartlett (2f, 12m; UDCC); <bold><italic>Hillsborough Co.</italic>:</bold> Tampa, 01 Nov 1928, E. D. Ball (1m; USNM); <bold><italic>Miami-Dade Co.</italic>:</bold> Miami Beach, Apr 1937 (1m, 1f; NCSU); <bold><italic>Seminole Co.</italic>:</bold> Sanford, 1 m, 29 Oct 1926, E. D. Ball (1m; USNM). <bold>Louisiana: <italic>Cameron Parish</italic>:</bold> Cameron, 1 m, 20 Jun 1930 (3m, 2f; NCSU). <bold>Maryland: <italic>Anne Arundel Co.</italic>:</bold> 6 km S Edgewater SERO, 15 Jun 1976, J. H. Falk (1m; USNM); <bold><italic>St. Mary’s Co.</italic>:</bold> 2.3 mi E of Piney Point, 1 m, 12 Jul 1931, P. W. Oman, <italic><tp:taxon-name><tp:taxon-name-part taxon-name-part-type="genus">Spartina</tp:taxon-name-part> <tp:taxon-name-part taxon-name-part-type="species">patens</tp:taxon-name-part></tp:taxon-name></italic> (1m, 1f; USNM); Piney Point, 26 Aug 1946, R. I. Sailer (1m; USNM). <bold>Massachusetts: <italic>Barnstable Co.</italic>:</bold> Falmouth, 17 Jul 1926 (1f, 2m; USNM); Woods Hole, 3 m, 10 Jul 1925, E. D. Ball (1m; USNM). <bold>Mississippi: <italic>Jackson Co.</italic>:</bold> Pascagoula, <named-content xmlns:xlink="http://www.w3.org/1999/xlink" content-type="dwc:verbatimCoordinates" xlink:type="simple">30.3484°N, 88.55655°W</named-content>, 3 m, 08 Aug 1921 (1m; ISUI). <bold>New Hampshire: <italic>Rockingham Co.</italic>:</bold> Rye Beach, 11 Aug 1985, G. F. and J. F. Hevel (2m; USNM); Rockingham, Odiorne Point State Park, 43.04791, -70.71871; 13 Aug 2008, D. S. Chandler (2m, 3f; DENH). <bold>New Jersey: <italic>Gloucester Co.</italic>:</bold> Williamstown, 43 m, 14 Sep 2009, A. M. Colavecchio (1f; UDCC); <bold><italic>Salem Co.</italic>:</bold> 166 Maskells Mill Road, 16 Aug 2000, C. R. Bartlett &amp; F. Robbins (5f; UDCC). <bold>North Carolina: <italic>Brunswick Co.</italic>:</bold> Bald Head Island, Bald Head Creek, 02 Jul 2007, N. H. Nazdrowicz (1m, 2f UDCC); Southport, 28 Jul 1919, Osborn &amp; Metcalf (1m, 3f; NCSU); 10 Oct 1948, C.W. Sabrosky (1m; USNM); <bold><italic>Carteret Co.</italic>:</bold> near Atlantic, 29 Sep 1973, N. Newton (6f, 5m; UDCC); <bold><italic>Dare Co.</italic>:</bold> Bodie Island, 14 Jun 1989, R. L. Blinn (3f; NCSU); <bold><italic>Hyde Co.</italic>:</bold> Ocracoke Island, 2 m, 25 Aug 1962, T. Daggy (1m; NCSU); 15 Jun 1976, N. Newton (1m; UDCC); <bold><italic>New Hanover Co.</italic>:</bold> Carolina Beach, May 1934, Z. P. Metcalf (19f, 29m; NCSU); Fort Fisher, 28 Oct 1934, Z. P. Metcalf (2m; NCSU); Wrightsville Beach, 27 Jul 1919, Osborn &amp; Metcalf (21f, 11m; NCSU); <bold><italic>Onslow Co.</italic>:</bold> Ashe Island, 04 Jun 1975, J. C. Dukes, <italic><tp:taxon-name><tp:taxon-name-part taxon-name-part-type="genus">Distichlis</tp:taxon-name-part> <tp:taxon-name-part taxon-name-part-type="species">spicata</tp:taxon-name-part></tp:taxon-name></italic> (26m, 13f; NCSU); 19 Aug 1975, J. C. Dukes, <italic><tp:taxon-name><tp:taxon-name-part taxon-name-part-type="genus">Spartina</tp:taxon-name-part> <tp:taxon-name-part taxon-name-part-type="species">patens</tp:taxon-name-part></tp:taxon-name></italic> (2m; NCSU); 15 Jun 1976, T. D. Edwards (1m; NCSU); 21 Jun 1976, T. D. Edwards (1f, 1m; NCSU); <bold><italic>Pender Co.</italic>:</bold> Burgaw, May 1925, <tp:taxon-name>[<tp:taxon-name-part taxon-name-part-type="genus">Spartina</tp:taxon-name-part>] <tp:taxon-name-part taxon-name-part-type="species">patens</tp:taxon-name-part></tp:taxon-name> (1m; NCSU). <bold>South Carolina: <italic>Charleston Co.</italic>:</bold> Charleston, 02 Jul 1958, D. A. Young (2m; NCSU); 10 Jul 1958, D. A. Young (1m NCSU). <bold>Texas: <italic>Cameron Co.</italic>:</bold> Brownsville, 11 Mar 1936, P. A. Glick (1m; USNM). <bold>Virginia: <italic>Hampton Co.</italic>:</bold> Hampton, Jul 1908 (1m, 3f; URIC); <bold><italic>Northampton Co.</italic>:</bold> Cape Charles, 31 Jul 1920, D. M. DeLong (3f, 1m; NCSU); <bold><italic>Virginia Beach Co.</italic>:</bold> Cape Henry, 03 Jul 1938, P. W. Oman (2m; USNM). <bold>PUERTO RICO:</bold> Vieques Island, 23 Oct 1947, J. S. Caldwell, 1f (USNM). <bold>VIRGIN ISLANDS (BRITISH): Guana Island:</bold> North Beach, <named-content xmlns:xlink="http://www.w3.org/1999/xlink" content-type="dwc:verbatimCoordinates" xlink:type="simple">18.48178°N, 64.57515°W</named-content>, 25 Oct 2012, A. G. Wheeler (2m, 2f; UDCC). <bold>BAHAMAS: Exuma Cays</bold>, Leaf cays of Allen cays, 07 Jan 1953, E. B. Hayden, Van Voast AMNH Bahama Islds. Exped. (12m, 4f, AMNH); <bold>Eleuthera Island</bold>, New Portsmouth (Rock Sound District), 28 Mar 1953, E. B. Hayden &amp; L. Giovannoli, Van Voast AMNH Bahama Islds. Exped. (1m, AMNH).</p><!--PageBreak--><!--PageBreak--></tp:treatment-sec><tp:treatment-sec><!--Section generated to contain objects referenced in tp:taxon-treatment.--><fig id="F1" position="float" orientation="portrait"><label>Figure 1.</label><caption><p>Dorsal and lateral views of <italic><tp:taxon-name><tp:taxon-name-part taxon-name-part-type="genus">Spartidelphax</tp:taxon-name-part> <tp:taxon-name-part taxon-name-part-type="species">detectus</tp:taxon-name-part></tp:taxon-name></italic> (New Castle Co., DE) and <italic><tp:taxon-name><tp:taxon-name-part taxon-name-part-type="genus">Spartidelphax</tp:taxon-name-part> <tp:taxon-name-part taxon-name-part-type="species">penedetectus</tp:taxon-name-part></tp:taxon-name></italic> (Franklin Co., FL). <bold>A</bold> Dorsal view of <italic><tp:taxon-name><tp:taxon-name-part taxon-name-part-type="genus">Spartidelphax</tp:taxon-name-part> <tp:taxon-name-part taxon-name-part-type="species">detectus</tp:taxon-name-part></tp:taxon-name></italic> <bold>B</bold> same <italic><tp:taxon-name><tp:taxon-name-part taxon-name-part-type="genus">Spartidelphax</tp:taxon-name-part> <tp:taxon-name-part taxon-name-part-type="species">penedetectus</tp:taxon-name-part></tp:taxon-name></italic>; <bold>C</bold> lateral view of <italic><tp:taxon-name><tp:taxon-name-part taxon-name-part-type="genus">Spartidelphax</tp:taxon-name-part> <tp:taxon-name-part taxon-name-part-type="species">detectus</tp:taxon-name-part></tp:taxon-name></italic> <bold>D</bold> same, <italic><tp:taxon-name><tp:taxon-name-part taxon-name-part-type="genus">Spartidelphax</tp:taxon-name-part> <tp:taxon-name-part taxon-name-part-type="species">penedetectus</tp:taxon-name-part></tp:taxon-name></italic>.</p></caption><graphic xmlns:xlink="http://www.w3.org/1999/xlink" xlink:href="zookeys-453-019-g001.jpg" position="float" orientation="portrait" xlink:type="simple" id="oo_33806.jpg"/></fig><fig id="F2" position="float" orientation="portrait"><label>Figure 2.</label><caption><p>Heads of <italic><tp:taxon-name><tp:taxon-name-part taxon-name-part-type="genus">Spartidelphax</tp:taxon-name-part> <tp:taxon-name-part taxon-name-part-type="species">detectus</tp:taxon-name-part></tp:taxon-name></italic> (New Castle Co., DE) and <italic><tp:taxon-name><tp:taxon-name-part taxon-name-part-type="genus">Spartidelphax</tp:taxon-name-part> <tp:taxon-name-part taxon-name-part-type="species">penedetectus</tp:taxon-name-part></tp:taxon-name></italic> (Franklin Co., FL). <bold>A</bold> Frontal view of <italic><tp:taxon-name><tp:taxon-name-part taxon-name-part-type="genus">Spartidelphax</tp:taxon-name-part> <tp:taxon-name-part taxon-name-part-type="species">detectus</tp:taxon-name-part></tp:taxon-name></italic> <bold>B</bold> same <italic><tp:taxon-name><tp:taxon-name-part taxon-name-part-type="genus">Spartidelphax</tp:taxon-name-part> <tp:taxon-name-part taxon-name-part-type="species">penedetectus</tp:taxon-name-part></tp:taxon-name></italic> <bold>C</bold> dorsal view of head and anterior thorax of <italic><tp:taxon-name><tp:taxon-name-part taxon-name-part-type="genus">Spartidelphax</tp:taxon-name-part> <tp:taxon-name-part taxon-name-part-type="species">detectus</tp:taxon-name-part></tp:taxon-name></italic> <bold>D</bold> same, <italic><tp:taxon-name><tp:taxon-name-part taxon-name-part-type="genus">Spartidelphax</tp:taxon-name-part> <tp:taxon-name-part taxon-name-part-type="species">penedetectus</tp:taxon-name-part></tp:taxon-name></italic>.</p></caption><graphic xmlns:xlink="http://www.w3.org/1999/xlink" xlink:href="zookeys-453-019-g002.jpg" position="float" orientation="portrait" xlink:type="simple" id="oo_33807.jpg"/></fig><fig id="F3" position="float" orientation="portrait"><label>Figure 3.</label><caption><p>Male terminalia of <italic><tp:taxon-name><tp:taxon-name-part taxon-name-part-type="genus">Spartidelphax</tp:taxon-name-part> <tp:taxon-name-part taxon-name-part-type="species">detectus</tp:taxon-name-part></tp:taxon-name></italic> (Kent Co., DE) and <italic><tp:taxon-name><tp:taxon-name-part taxon-name-part-type="genus">Spartidelphax</tp:taxon-name-part> <tp:taxon-name-part taxon-name-part-type="species">penedetectus</tp:taxon-name-part></tp:taxon-name></italic> (topotypic paratype, Cedar Keys, FL). <bold>A</bold> Lateral view of <italic><tp:taxon-name><tp:taxon-name-part taxon-name-part-type="genus">Spartidelphax</tp:taxon-name-part> <tp:taxon-name-part taxon-name-part-type="species">detectus</tp:taxon-name-part></tp:taxon-name></italic> <bold>B</bold> same <italic><tp:taxon-name><tp:taxon-name-part taxon-name-part-type="genus">Spartidelphax</tp:taxon-name-part> <tp:taxon-name-part taxon-name-part-type="species">penedetectus</tp:taxon-name-part></tp:taxon-name></italic> <bold>C</bold> caudal view of head and anterior thorax of <italic><tp:taxon-name><tp:taxon-name-part taxon-name-part-type="genus">Spartidelphax</tp:taxon-name-part> <tp:taxon-name-part taxon-name-part-type="species">detectus</tp:taxon-name-part></tp:taxon-name></italic> <bold>D</bold> same, <italic><tp:taxon-name><tp:taxon-name-part taxon-name-part-type="genus">Spartidelphax</tp:taxon-name-part> <tp:taxon-name-part taxon-name-part-type="species">penedetectus</tp:taxon-name-part></tp:taxon-name></italic>.</p></caption><graphic xmlns:xlink="http://www.w3.org/1999/xlink" xlink:href="zookeys-453-019-g003.jpg" position="float" orientation="portrait" xlink:type="simple" id="oo_33808.jpg"/></fig><fig id="F4" position="float" orientation="portrait"><label>Figure 4.</label><caption><p>Line art of left paramere (widest view) and aedeagus (rotated 90° clockwise, apex up) of <italic><tp:taxon-name><tp:taxon-name-part taxon-name-part-type="genus">Spartidelphax</tp:taxon-name-part> <tp:taxon-name-part taxon-name-part-type="species">detectus</tp:taxon-name-part></tp:taxon-name></italic> (Sanford, FL) and <italic><tp:taxon-name><tp:taxon-name-part taxon-name-part-type="genus">Spartidelphax</tp:taxon-name-part> <tp:taxon-name-part taxon-name-part-type="species">penedetectus</tp:taxon-name-part></tp:taxon-name></italic> (paratype, Cedar Keys, FL). <bold>A</bold> Paramere of <italic><tp:taxon-name><tp:taxon-name-part taxon-name-part-type="genus">Spartidelphax</tp:taxon-name-part> <tp:taxon-name-part taxon-name-part-type="species">detectus</tp:taxon-name-part></tp:taxon-name></italic> <bold>B</bold> aedeagus of <italic><tp:taxon-name><tp:taxon-name-part taxon-name-part-type="genus">Spartidelphax</tp:taxon-name-part> <tp:taxon-name-part taxon-name-part-type="species">detectus</tp:taxon-name-part></tp:taxon-name></italic> <bold>C</bold> paramere of <italic><tp:taxon-name><tp:taxon-name-part taxon-name-part-type="genus">Spartidelphax</tp:taxon-name-part> <tp:taxon-name-part taxon-name-part-type="species">penedetectus</tp:taxon-name-part></tp:taxon-name></italic> <bold>D</bold> aedeagus of <italic><tp:taxon-name><tp:taxon-name-part taxon-name-part-type="genus">Spartidelphax</tp:taxon-name-part> <tp:taxon-name-part taxon-name-part-type="species">penedetecus</tp:taxon-name-part></tp:taxon-name></italic>.</p></caption><graphic xmlns:xlink="http://www.w3.org/1999/xlink" xlink:href="zookeys-453-019-g004.jpg" position="float" orientation="portrait" xlink:type="simple" id="oo_33809.jpg"/></fig></tp:treatment-sec><ref-list><ref id="B13"><mixed-citation xmlns:xlink="http://www.w3.org/1999/xlink" xlink:type="simple"><person-group><name name-style="western"><surname>Crawford</surname><given-names>DL</given-names></name></person-group> (<year>1914</year>) <article-title>A contribution toward a monograph of the homopterous insects of the family <tp:taxon-name><tp:taxon-name-part taxon-name-part-type="family">Delphacidae</tp:taxon-name-part></tp:taxon-name> of North and South America.</article-title><source>Proceedings of the United States National Museum</source><volume>46</volume>: <fpage>557</fpage>–<lpage>640</lpage>, + 6 figs.</mixed-citation></ref><ref id="B38"><mixed-citation xmlns:xlink="http://www.w3.org/1999/xlink" xlink:type="simple"><person-group><name name-style="western"><surname>Van Duzee</surname><given-names>EP</given-names></name></person-group> (<year>1916</year>) <source>Check list of <tp:taxon-name><tp:taxon-name-part taxon-name-part-type="order">Hemiptera</tp:taxon-name-part></tp:taxon-name> (excepting the <tp:taxon-name><tp:taxon-name-part taxon-name-part-type="family">Aphididae</tp:taxon-name-part></tp:taxon-name>, <tp:taxon-name><tp:taxon-name-part taxon-name-part-type="family">Aleurodidae</tp:taxon-name-part></tp:taxon-name> and <tp:taxon-name><tp:taxon-name-part taxon-name-part-type="family">Coccidae</tp:taxon-name-part></tp:taxon-name>) of America north of Mexico.</source><publisher-name>New York Entomological Society</publisher-name>, <publisher-loc>New York</publisher-loc>, <size units="page">111 pp</size>.</mixed-citation></ref><ref id="B39"><mixed-citation xmlns:xlink="http://www.w3.org/1999/xlink" xlink:type="simple"><person-group><name name-style="western"><surname>Van Duzee</surname><given-names>EP</given-names></name></person-group> (<year>1917</year>) <article-title>Catalogue of the <tp:taxon-name><tp:taxon-name-part taxon-name-part-type="order">Hemiptera</tp:taxon-name-part></tp:taxon-name> of America north of Mexico (excepting the <tp:taxon-name><tp:taxon-name-part taxon-name-part-type="family">Aphididae</tp:taxon-name-part></tp:taxon-name>, <tp:taxon-name><tp:taxon-name-part taxon-name-part-type="family">Coccidae</tp:taxon-name-part></tp:taxon-name> and <tp:taxon-name><tp:taxon-name-part taxon-name-part-type="family">Aleurodidae</tp:taxon-name-part></tp:taxon-name>).</article-title><source>University of California Publications, Technical Bulletins</source>, <volume>vol. 2</volume>. <publisher-name>University of California Press</publisher-name>, <publisher-loc>Berkeley</publisher-loc>, <size units="page">i-xiv, 1–902</size>.</mixed-citation></ref><ref id="B26"><mixed-citation xmlns:xlink="http://www.w3.org/1999/xlink" xlink:type="simple"><person-group><name name-style="western"><surname>Muir</surname><given-names>FAG</given-names></name><name name-style="western"><surname>Giffard</surname><given-names>WM</given-names></name></person-group> (<year>1924</year>) <article-title>Studies in North American <tp:taxon-name><tp:taxon-name-part taxon-name-part-type="family">Delphacidae</tp:taxon-name-part></tp:taxon-name>.</article-title><source>Bulletin of the Experiment Station of the Hawaiian Sugar Planters’ Association</source>, <series>Entomological series no. 15</series>: <fpage>1</fpage>–<lpage>53</lpage>.</mixed-citation></ref><ref id="B29"><mixed-citation xmlns:xlink="http://www.w3.org/1999/xlink" xlink:type="simple"><person-group><name name-style="western"><surname>Osborn</surname><given-names>H</given-names></name></person-group> (<year>1938</year>) <article-title>The <tp:taxon-name><tp:taxon-name-part taxon-name-part-type="superfamily">Fulgoroidea</tp:taxon-name-part></tp:taxon-name> of Ohio.</article-title><source>Bulletin of the Ohio Biological Survey</source><volume>6</volume>: <fpage>283</fpage>–<lpage>349</lpage>.</mixed-citation></ref><ref id="B24"><mixed-citation xmlns:xlink="http://www.w3.org/1999/xlink" xlink:type="simple"><person-group><name name-style="western"><surname>Moore</surname><given-names>GA</given-names></name></person-group> (<year>1950a</year>) <article-title>Catalogus des hémiptères de la province de Québec.</article-title><source>Le Naturaliste Canadien</source><volume>77</volume>: <fpage>233</fpage>–<lpage>271</lpage>.</mixed-citation></ref><ref id="B25"><mixed-citation xmlns:xlink="http://www.w3.org/1999/xlink" xlink:type="simple"><person-group><name name-style="western"><surname>Moore</surname><given-names>GA</given-names></name></person-group> (<year>1950b</year>) <article-title>Check-list of <tp:taxon-name><tp:taxon-name-part taxon-name-part-type="order">Hemiptera</tp:taxon-name-part></tp:taxon-name> of the province of Quebec.</article-title><source>Contributions de l’Institut de Biologie de l’Université de Montréal</source><volume>26</volume>: <fpage>1</fpage>–<lpage>49</lpage>.</mixed-citation></ref><ref id="B16"><mixed-citation xmlns:xlink="http://www.w3.org/1999/xlink" xlink:type="simple"><person-group><name name-style="western"><surname>Denno</surname><given-names>RF</given-names></name></person-group> (<year>1977</year>) <article-title>Comparison of the assemblages of sap-feeding insects (<tp:taxon-name><tp:taxon-name-part taxon-name-part-type="order">Homoptera</tp:taxon-name-part></tp:taxon-name>-<tp:taxon-name><tp:taxon-name-part taxon-name-part-type="order">Hemiptera</tp:taxon-name-part></tp:taxon-name>) inhabiting two structurally different salt marsh grasses in the genus <italic><tp:taxon-name><tp:taxon-name-part taxon-name-part-type="genus">Spartina</tp:taxon-name-part></tp:taxon-name></italic>.</article-title><source>Environmental Entomology</source><volume>6</volume>: <fpage>359</fpage>–<lpage>372</lpage>.</mixed-citation></ref><ref id="B17"><mixed-citation xmlns:xlink="http://www.w3.org/1999/xlink" xlink:type="simple"><person-group><name name-style="western"><surname>Denno</surname><given-names>RF</given-names></name></person-group> (<year>1978</year>) <article-title>The optimum population strategy for planthoppers (<tp:taxon-name><tp:taxon-name-part taxon-name-part-type="order">Homoptera</tp:taxon-name-part></tp:taxon-name>: <tp:taxon-name><tp:taxon-name-part taxon-name-part-type="family">Delphacidae</tp:taxon-name-part></tp:taxon-name>) in stable marsh habitats.</article-title><source>Canadian Entomologist</source><volume>110</volume>: <fpage>135</fpage>–<lpage>142</lpage>. doi: <ext-link ext-link-type="doi" xlink:href="10.4039/Ent110135-2" xlink:type="simple">10.4039/Ent110135-2</ext-link></mixed-citation></ref><ref id="B9"><mixed-citation xmlns:xlink="http://www.w3.org/1999/xlink" xlink:type="simple"><person-group><name name-style="western"><surname>Bartlett</surname><given-names>CR</given-names></name><name name-style="western"><surname>O’Brien</surname><given-names>LB</given-names></name><name name-style="western"><surname>Wilson</surname><given-names>SW</given-names></name></person-group> (<year>2014</year>) <article-title>A review of the planthoppers (<tp:taxon-name><tp:taxon-name-part taxon-name-part-type="order">Hemiptera</tp:taxon-name-part></tp:taxon-name>: <tp:taxon-name><tp:taxon-name-part taxon-name-part-type="superfamily">Fulgoroidea</tp:taxon-name-part></tp:taxon-name>) of the United States.</article-title><source>Memoirs of the American Entomological Society</source><volume>50</volume>: <fpage>1</fpage>–<lpage>287</lpage>.</mixed-citation></ref><ref id="B36"><mixed-citation xmlns:xlink="http://www.w3.org/1999/xlink" xlink:type="simple"><person-group><name name-style="western"><surname>Van Duzee</surname><given-names>EP</given-names></name></person-group> (<year>1897</year>) <article-title>A preliminary review of the North American <tp:taxon-name><tp:taxon-name-part taxon-name-part-type="family">Delphacidae</tp:taxon-name-part></tp:taxon-name>.</article-title><source>Bulletin of the Buffalo Society of Natural Sciences</source><volume>5</volume>: <fpage>225</fpage>–<lpage>261</lpage>.</mixed-citation></ref><ref id="B28"><mixed-citation xmlns:xlink="http://www.w3.org/1999/xlink" xlink:type="simple"><person-group><name name-style="western"><surname>Oman</surname><given-names>PW</given-names></name></person-group> (<year>1947</year>) <article-title>The types of Auchenorrhynchous <tp:taxon-name><tp:taxon-name-part taxon-name-part-type="order">Homoptera</tp:taxon-name-part></tp:taxon-name> in the Iowa State College Collection.</article-title><source>Iowa State College Journal of Science</source><volume>21</volume>: <fpage>161</fpage>–<lpage>228</lpage>.</mixed-citation></ref><ref id="B11"><mixed-citation xmlns:xlink="http://www.w3.org/1999/xlink" xlink:type="simple"><person-group><name name-style="western"><surname>Beamer</surname><given-names>RH</given-names></name></person-group> (<year>1950</year>) <article-title><italic><tp:taxon-name><tp:taxon-name-part taxon-name-part-type="genus">Delphacodes</tp:taxon-name-part> <tp:taxon-name-part taxon-name-part-type="species">detecta</tp:taxon-name-part></tp:taxon-name></italic> (Van D.) and a new closely related species (<tp:taxon-name><tp:taxon-name-part taxon-name-part-type="order">Homoptera</tp:taxon-name-part></tp:taxon-name>: <tp:taxon-name><tp:taxon-name-part taxon-name-part-type="family">Fulgoridae</tp:taxon-name-part></tp:taxon-name>: <tp:taxon-name><tp:taxon-name-part taxon-name-part-type="subfamily">Delphacinae</tp:taxon-name-part></tp:taxon-name>).</article-title><source>Journal of the Kansas Entomological Society</source><volume>23</volume>: <fpage>68</fpage>–<lpage>71</lpage>.</mixed-citation></ref><ref id="B30"><mixed-citation xmlns:xlink="http://www.w3.org/1999/xlink" xlink:type="simple"><person-group><name name-style="western"><surname>Raupp</surname><given-names>MJ</given-names></name><name name-style="western"><surname>Denno</surname><given-names>RF</given-names></name></person-group> (<year>1979</year>) <article-title>The influence of patch size on a guild of sap-feeding insects that inhabit the salt marsh grass <italic><tp:taxon-name><tp:taxon-name-part taxon-name-part-type="genus">Spartina</tp:taxon-name-part> <tp:taxon-name-part taxon-name-part-type="species">patens</tp:taxon-name-part></tp:taxon-name></italic>.</article-title><source>Environmental Entomology</source><volume>8</volume>: <fpage>412</fpage>–<lpage>417</lpage>.</mixed-citation></ref><ref id="B15"><mixed-citation xmlns:xlink="http://www.w3.org/1999/xlink" xlink:type="simple"><person-group><name name-style="western"><surname>Denno</surname><given-names>RF</given-names></name></person-group> (<year>1976</year>) <article-title>Ecological significance of wing polymorphism in <tp:taxon-name><tp:taxon-name-part taxon-name-part-type="superfamily">Fulgoroidea</tp:taxon-name-part></tp:taxon-name> which inhabit tidal salt marshes.</article-title><source>Ecological Entomology</source><volume>1</volume>: <fpage>257</fpage>–<lpage>266</lpage>. doi: <ext-link ext-link-type="doi" xlink:href="10.1111/j.1365-2311.1976.tb01230.x" xlink:type="simple">10.1111/j.1365-2311.1976.tb01230.x</ext-link></mixed-citation></ref><ref id="B18"><mixed-citation xmlns:xlink="http://www.w3.org/1999/xlink" xlink:type="simple"><person-group><name name-style="western"><surname>Denno</surname><given-names>RF</given-names></name></person-group> (<year>1980</year>) <article-title>Ecotope differentiation in a guild of sap-feeding insects on the salt marsh grass, <italic><tp:taxon-name><tp:taxon-name-part taxon-name-part-type="genus">Spartina</tp:taxon-name-part> <tp:taxon-name-part taxon-name-part-type="species">patens</tp:taxon-name-part></tp:taxon-name></italic>.</article-title><source>Ecology</source><volume>61</volume>: <fpage>702</fpage>–<lpage>714</lpage>. doi: <ext-link ext-link-type="doi" xlink:href="10.2307/1937435" xlink:type="simple">10.2307/1937435</ext-link></mixed-citation></ref></ref-list></tp:taxon-treatment>
