# Supplementary material for: The planthopper genus Spartidelphax, a new segregate of Nearctic Delphacodes (Hemiptera, Delphacidae)
Source: Zookeys. 2014 Nov 10;(453):19–36. doi: 10.3897/zookeys.453.8369 (PMC4258625; doi:10.3897/zookeys.453.8369)
Supplement: XML Treatment for Spartidelphax luteivittus [file zookeys.453.8369-treatment4.xml]

<!DOCTYPE tp:taxon-treatment
  PUBLIC "-//TaxonX//DTD Taxonomic Treatment Publishing DTD v0 20100105//EN" "tax-treatment-NSO.dtd">
<tp:taxon-treatment xmlns:tp="http://www.plazi.org/taxpub"><tp:treatment-meta><kwd-group><label>Taxon classification</label><kwd><named-content content-type="kingdom">Animalia</named-content></kwd><kwd><named-content content-type="order">Hemiptera</named-content></kwd><kwd><named-content content-type="family">Delphacidae</named-content></kwd></kwd-group><mixed-citation publication-type="journal"><person-group><name><surname>Bartlett</surname><given-names>Charles R.</given-names></name><name><surname>Webb</surname><given-names>Mick D.</given-names></name></person-group><article-title>The planthopper genus <italic><tp:taxon-name><tp:taxon-name-part taxon-name-part-type="genus">Spartidelphax</tp:taxon-name-part></tp:taxon-name></italic>, a new segregate of Nearctic <italic><tp:taxon-name><tp:taxon-name-part taxon-name-part-type="genus">Delphacodes</tp:taxon-name-part></tp:taxon-name></italic> (<tp:taxon-name><tp:taxon-name-part taxon-name-part-type="order">Hemiptera</tp:taxon-name-part></tp:taxon-name>, <tp:taxon-name><tp:taxon-name-part taxon-name-part-type="family">Delphacidae</tp:taxon-name-part></tp:taxon-name>)</article-title><source>Zookeys</source><day>10</day><month>11</month><year>2014</year><volume>2014</volume><issue>453</issue><fpage>19</fpage><lpage>36</lpage><pub-id pub-id-type="doi">10.3897/zookeys.453.8369</pub-id></mixed-citation></tp:treatment-meta><tp:nomenclature><tp:taxon-name>
                            <tp:taxon-name-part taxon-name-part-type="genus">Spartidelphax</tp:taxon-name-part>
                            <tp:taxon-name-part taxon-name-part-type="species">luteivittus</tp:taxon-name-part>
                        </tp:taxon-name><tp:taxon-authority>(Walker, 1851)</tp:taxon-authority><tp:taxon-status xmlns:xlink="http://www.w3.org/1999/xlink" xlink:type="simple">comb. n.</tp:taxon-status><xref ref-type="fig" rid="F6">Figures 6</xref><xref ref-type="fig" rid="F7">, 7</xref><tp:nomenclature-citation-list><tp:nomenclature-citation><tp:taxon-name><tp:taxon-name-part taxon-name-part-type="genus">Delphax</tp:taxon-name-part> <tp:taxon-name-part taxon-name-part-type="species">luteivitta</tp:taxon-name-part></tp:taxon-name><comment> Walker, 1851: 354.</comment></tp:nomenclature-citation><tp:nomenclature-citation><tp:taxon-name><tp:taxon-name-part taxon-name-part-type="genus">Dicranotropis</tp:taxon-name-part> <tp:taxon-name-part taxon-name-part-type="uncertainty-rank">(?)</tp:taxon-name-part> <tp:taxon-name-part taxon-name-part-type="species">luteivitta</tp:taxon-name-part></tp:taxon-name><comment> (Walker, 1851); comb. by <xref ref-type="bibr" rid="B38">Van Duzee 1916</xref>: 84.</comment></tp:nomenclature-citation><tp:nomenclature-citation><tp:taxon-name><tp:taxon-name-part taxon-name-part-type="genus">Stenocranus</tp:taxon-name-part> <tp:taxon-name-part taxon-name-part-type="species">luteivitta</tp:taxon-name-part></tp:taxon-name><comment> (Walker, 1851); comb. by <xref ref-type="bibr" rid="B26">Muir and Giffard 1924</xref>: 12; to <italic>incertae sedis</italic> by <xref ref-type="bibr" rid="B10">Beamer (1946</xref>: 1).</comment></tp:nomenclature-citation><tp:nomenclature-citation><tp:taxon-name><tp:taxon-name-part taxon-name-part-type="genus">Delphacodes</tp:taxon-name-part> <tp:taxon-name-part taxon-name-part-type="species">luteivitta</tp:taxon-name-part></tp:taxon-name><comment> (Walker, 1851); comb. by <xref ref-type="bibr" rid="B5">Bartlett 2010</xref>: 472.</comment></tp:nomenclature-citation></tp:nomenclature-citation-list></tp:nomenclature><tp:treatment-sec sec-type="Type locality"><title>Type locality.</title><p>Florida, Duval County, St. Johns Bluff.</p></tp:treatment-sec><tp:treatment-sec sec-type="Remarks"><title>Remarks.</title><p>The male holotype of <italic><tp:taxon-name><tp:taxon-name-part taxon-name-part-type="genus">Delphax</tp:taxon-name-part> <tp:taxon-name-part taxon-name-part-type="species">luteivitta</tp:taxon-name-part></tp:taxon-name></italic> (at BMNH) is in poor condition (Figs <xref ref-type="fig" rid="F6">6</xref>–<xref ref-type="fig" rid="F7">7</xref>). The specimen is shriveled and damaged, making the proportions of the head suspect. The coloration and habitus are similar to the other species of <italic><tp:taxon-name><tp:taxon-name-part taxon-name-part-type="genus">Spartidelphax</tp:taxon-name-part></tp:taxon-name></italic>. The wings are frayed and fragmentary with the forewing of only one side complete (mounted on specimen card, Fig. <xref ref-type="fig" rid="F7">7A</xref>). The abdomen has been removed for dissection, and only portions of the abdomen remain. The aedeagus (Fig. <xref ref-type="fig" rid="F7">7</xref>) although similar to the other species of <italic><tp:taxon-name><tp:taxon-name-part taxon-name-part-type="genus">Spartidelphax</tp:taxon-name-part></tp:taxon-name></italic> is missing the distal third, which bears the most definitive features separating <italic><tp:taxon-name><tp:taxon-name-part taxon-name-part-type="genus">Spartidelphax</tp:taxon-name-part> <tp:taxon-name-part taxon-name-part-type="species">detectus</tp:taxon-name-part></tp:taxon-name></italic> and <italic><tp:taxon-name><tp:taxon-name-part taxon-name-part-type="genus">Spartidelphax</tp:taxon-name-part> <tp:taxon-name-part taxon-name-part-type="species">penedetectus</tp:taxon-name-part></tp:taxon-name></italic>, with much of the base obscured by an adhered membrane.</p><fig id="F6" position="float" orientation="portrait"><label>Figure 6.</label><caption><p>Holotype of <italic><tp:taxon-name><tp:taxon-name-part taxon-name-part-type="genus">Delphax</tp:taxon-name-part> <tp:taxon-name-part taxon-name-part-type="species">luteivitta</tp:taxon-name-part></tp:taxon-name></italic> Walker, 1851. <bold>A</bold> dorsal view <bold>B</bold> left lateral view <bold>C</bold> ventral view.</p></caption><graphic xmlns:xlink="http://www.w3.org/1999/xlink" xlink:href="zookeys-453-019-g006.jpg" position="float" orientation="portrait" xlink:type="simple" id="oo_33811.jpg"/></fig><fig id="F7" position="float" orientation="portrait"><label>Figure 7.</label><caption><p>Labels and aedeagus of <italic><tp:taxon-name><tp:taxon-name-part taxon-name-part-type="genus">Delphax</tp:taxon-name-part> <tp:taxon-name-part taxon-name-part-type="species">luteivitta</tp:taxon-name-part></tp:taxon-name></italic> Walker, 1851 (holotype). <bold>A</bold> specimen labels and forewing card mount <bold>B</bold> base of aedeagus (obscured by unidentified adhered membrane).</p></caption><graphic xmlns:xlink="http://www.w3.org/1999/xlink" xlink:href="zookeys-453-019-g007.jpg" position="float" orientation="portrait" xlink:type="simple" id="oo_33812.jpg"/></fig></tp:treatment-sec><tp:treatment-sec sec-type="Type material examined"><title>Type material examined.</title><p>Holotype <italic><tp:taxon-name><tp:taxon-name-part taxon-name-part-type="genus">Delphax</tp:taxon-name-part> <tp:taxon-name-part taxon-name-part-type="species">luteivitta</tp:taxon-name-part></tp:taxon-name></italic> Walker, 1851 (male, BPBM) “5 41 17 229 (circular label, reading clockwise, meaning entry 229 of May 17, 1841)) // Type (circular label, green boarder) // <tp:taxon-name><tp:taxon-name-part taxon-name-part-type="genus">Delphax</tp:taxon-name-part></tp:taxon-name> / <tp:taxon-name><tp:taxon-name-part taxon-name-part-type="species">luteivittata</tp:taxon-name-part></tp:taxon-name> [sic] Walk. / TYPE (handwritten)”.</p></tp:treatment-sec><ref-list><ref id="B38"><mixed-citation xmlns:xlink="http://www.w3.org/1999/xlink" xlink:type="simple"><person-group><name name-style="western"><surname>Van Duzee</surname><given-names>EP</given-names></name></person-group> (<year>1916</year>) <source>Check list of <tp:taxon-name><tp:taxon-name-part taxon-name-part-type="order">Hemiptera</tp:taxon-name-part></tp:taxon-name> (excepting the <tp:taxon-name><tp:taxon-name-part taxon-name-part-type="family">Aphididae</tp:taxon-name-part></tp:taxon-name>, <tp:taxon-name><tp:taxon-name-part taxon-name-part-type="family">Aleurodidae</tp:taxon-name-part></tp:taxon-name> and <tp:taxon-name><tp:taxon-name-part taxon-name-part-type="family">Coccidae</tp:taxon-name-part></tp:taxon-name>) of America north of Mexico.</source><publisher-name>New York Entomological Society</publisher-name>, <publisher-loc>New York</publisher-loc>, <size units="page">111 pp</size>.</mixed-citation></ref><ref id="B26"><mixed-citation xmlns:xlink="http://www.w3.org/1999/xlink" xlink:type="simple"><person-group><name name-style="western"><surname>Muir</surname><given-names>FAG</given-names></name><name name-style="western"><surname>Giffard</surname><given-names>WM</given-names></name></person-group> (<year>1924</year>) <article-title>Studies in North American <tp:taxon-name><tp:taxon-name-part taxon-name-part-type="family">Delphacidae</tp:taxon-name-part></tp:taxon-name>.</article-title><source>Bulletin of the Experiment Station of the Hawaiian Sugar Planters’ Association</source>, <series>Entomological series no. 15</series>: <fpage>1</fpage>–<lpage>53</lpage>.</mixed-citation></ref><ref id="B10"><mixed-citation xmlns:xlink="http://www.w3.org/1999/xlink" xlink:type="simple"><person-group><name name-style="western"><surname>Beamer</surname><given-names>RH</given-names></name></person-group> (<year>1946</year>) <article-title>The genus <italic><tp:taxon-name><tp:taxon-name-part taxon-name-part-type="genus">Stenocranus</tp:taxon-name-part></tp:taxon-name></italic> in America North of Mexico (<tp:taxon-name><tp:taxon-name-part taxon-name-part-type="order">Homoptera</tp:taxon-name-part></tp:taxon-name>: <tp:taxon-name><tp:taxon-name-part taxon-name-part-type="family">Fulgoridae</tp:taxon-name-part></tp:taxon-name>).</article-title><source>Journal of the Kansas Entomological Society</source><volume>19</volume>: <fpage>1</fpage>–<lpage>11</lpage>.</mixed-citation></ref><ref id="B5"><mixed-citation xmlns:xlink="http://www.w3.org/1999/xlink" xlink:type="simple"><person-group><name name-style="western"><surname>Bartlett</surname><given-names>CR</given-names></name></person-group> (<year>2010</year> dated 2009) <article-title>Diversity in New World stenocranine planthoppers (<tp:taxon-name><tp:taxon-name-part taxon-name-part-type="order">Hemiptera</tp:taxon-name-part></tp:taxon-name>: <tp:taxon-name><tp:taxon-name-part taxon-name-part-type="family">Delphacidae</tp:taxon-name-part></tp:taxon-name>).</article-title><source>Transactions of the American Entomological Society</source><volume>135</volume>: <fpage>443</fpage>–<lpage>486</lpage>. doi: <ext-link ext-link-type="doi" xlink:href="10.3157/061.135.0407" xlink:type="simple">10.3157/061.135.0407</ext-link></mixed-citation></ref></ref-list></tp:taxon-treatment>
